# Supplementary material for: Cross-species conservation of complementary amino acid-ribonucleobase interactions and their potential for ribosome-free encoding
Source: Sci Rep. 2015 Dec 10;5:18054. doi: 10.1038/srep18054 (PMC4674897; doi:10.1038/srep18054)
Supplement: Dataset 1 [file srep18054-s2.csv]

1A34	A	13	THR	N	B	8	A	C4'	distance	7.17355009740644
1A34	A	13	THR	N	B	8	A	O4'	distance	7.96855877809783
1A34	A	13	THR	N	B	8	A	C3'	distance	6.77213090540932
1A34	A	13	THR	N	B	8	A	O3'	distance	6.03202138590373
1A34	A	13	THR	N	B	8	A	C2'	distance	6.36262728752832
1A34	A	13	THR	N	B	8	A	O2'	distance	5.26373707550064
1A34	A	13	THR	N	B	8	A	C1'	distance	7.56443877627415
1A34	A	13	THR	N	B	8	A	H4'	distance	6.50055236114594
1A34	A	13	THR	N	B	8	A	H3'	distance	7.74856496391429
1A34	A	13	THR	N	B	8	A	H2'	distance	6.73925025503579
1A34	A	13	THR	N	B	8	A	HO2'	distance	5.3729900427974
1A34	A	13	THR	N	B	8	A	H1'	distance	7.39753965856216
1A34	A	13	THR	CA	B	8	A	C3'	distance	7.73908353747393
1A34	A	13	THR	CA	B	8	A	O3'	distance	7.09308458993688
1A34	A	13	THR	CA	B	8	A	C2'	distance	7.10990260130193
1A34	A	13	THR	CA	B	8	A	O2'	distance	5.9880855872307
1A34	A	13	THR	CA	B	8	A	H4'	distance	7.63203157750281
1A34	A	13	THR	CA	B	8	A	H2'	distance	7.32224207466538
1A34	A	13	THR	CA	B	8	A	HO2'	distance	5.86401611525753
1A34	A	13	THR	C	B	8	A	C2'	distance	7.88927081548099
1A34	A	13	THR	C	B	8	A	O2'	distance	6.62217909754788
1A34	A	13	THR	C	B	8	A	HO2'	distance	6.40895014803517
1A34	A	13	THR	O	B	8	A	O2'	distance	7.59226883085682
1A34	A	13	THR	O	B	8	A	HO2'	distance	7.27089898155654
1A34	A	13	THR	CB	B	8	A	O3'	distance	7.99402902171364
1A34	A	13	THR	CB	B	8	A	O2'	distance	7.30840844507202
1A34	A	13	THR	CB	B	8	A	HO2'	distance	7.2036153423125
1A34	A	13	THR	CG2	B	8	A	O3'	distance	7.45181648995733
1A34	A	13	THR	CG2	B	8	A	O2'	distance	7.25597760470634
1A34	A	13	THR	CG2	B	8	A	HO2'	distance	7.1905480319653
1A34	A	13	THR	HA	B	8	A	C4'	distance	7.92611840688745
1A34	A	13	THR	HA	B	8	A	C3'	distance	7.29610094502537
1A34	A	13	THR	HA	B	8	A	O3'	distance	6.75953770608612
1A34	A	13	THR	HA	B	8	A	C2'	distance	6.5240746470285
1A34	A	13	THR	HA	B	8	A	O2'	distance	5.45309288385958
1A34	A	13	THR	HA	B	8	A	C1'	distance	7.69823135531792
1A34	A	13	THR	HA	B	8	A	H4'	distance	7.39446150845347
1A34	A	13	THR	HA	B	8	A	H2'	distance	6.61643514288472
1A34	A	13	THR	HA	B	8	A	HO2'	distance	5.19404466673131
1A34	A	13	THR	HA	B	8	A	H1'	distance	7.42355029618578
1A34	A	13	THR	HB	B	8	A	O2'	distance	7.90476615719909
1A34	A	13	THR	HB	B	8	A	HO2'	distance	7.68390825036322
1A34	A	13	THR	HG1	B	8	A	O2'	distance	7.73391058908752
1A34	A	13	THR	HG1	B	8	A	HO2'	distance	7.86112479229277
1A34	A	13	THR	HG21	B	8	A	O3'	distance	7.21042308051338
1A34	A	13	THR	HG21	B	8	A	C2'	distance	7.57860521468166
1A34	A	13	THR	HG21	B	8	A	O2'	distance	6.87002074232677
1A34	A	13	THR	HG21	B	8	A	H2'	distance	7.46927767592021
1A34	A	13	THR	HG21	B	8	A	HO2'	distance	6.69612029461837
1A34	A	13	THR	HG22	B	8	A	C3'	distance	7.75888426257281
1A34	A	13	THR	HG22	B	8	A	O3'	distance	6.70245850416099
1A34	A	13	THR	HG22	B	8	A	C2'	distance	7.55556986599952
1A34	A	13	THR	HG22	B	8	A	O2'	distance	6.83695005100959
1A34	A	13	THR	HG22	B	8	A	H2'	distance	7.64932297657773
1A34	A	13	THR	HG22	B	8	A	HO2'	distance	6.90709562696218
1A34	A	13	THR	N	B	9	A	P	distance	6.48842731330174
1A34	A	13	THR	N	B	9	A	OP1	distance	5.78005631460455
1A34	A	13	THR	N	B	9	A	OP2	distance	7.93826542766113
1A34	A	13	THR	N	B	9	A	O5'	distance	6.21550810473287
1A34	A	13	THR	N	B	9	A	C5'	distance	5.015344953241
1A34	A	13	THR	N	B	9	A	C4'	distance	5.6003536495475
1A34	A	13	THR	N	B	9	A	O4'	distance	6.40866000034328
1A34	A	13	THR	N	B	9	A	C3'	distance	6.80793375408428
1A34	A	13	THR	N	B	9	A	O3'	distance	6.53139081666378
1A34	A	13	THR	N	B	9	A	C2'	distance	7.74904819961781
1A34	A	13	THR	N	B	9	A	O2'	distance	7.64737085539861
1A34	A	13	THR	N	B	9	A	C1'	distance	7.63039258491986
1A34	A	13	THR	N	B	9	A	H5'	distance	4.79474149459593
1A34	A	13	THR	N	B	9	A	H5''	distance	4.21706295897986
1A34	A	13	THR	N	B	9	A	H4'	distance	4.98610679789352
1A34	A	13	THR	N	B	9	A	H3'	distance	7.38833120535348
1A34	A	13	THR	N	B	9	A	H1'	distance	7.8225441513615
1A34	A	13	THR	CA	B	9	A	P	distance	7.40438424178541
1A34	A	13	THR	CA	B	9	A	OP1	distance	6.80171904741735
1A34	A	13	THR	CA	B	9	A	O5'	distance	6.84519641792695
1A34	A	13	THR	CA	B	9	A	C5'	distance	5.50941829960296
1A34	A	13	THR	CA	B	9	A	C4'	distance	5.70222219840652
1A34	A	13	THR	CA	B	9	A	O4'	distance	6.42513953155883
1A34	A	13	THR	CA	B	9	A	C3'	distance	6.88360741181541
1A34	A	13	THR	CA	B	9	A	O3'	distance	6.58459148315216
1A34	A	13	THR	CA	B	9	A	C2'	distance	7.59131167849141
1A34	A	13	THR	CA	B	9	A	O2'	distance	7.22808702216569
1A34	A	13	THR	CA	B	9	A	C1'	distance	7.49783262016431
1A34	A	13	THR	CA	B	9	A	H5'	distance	5.34452177467732
1A34	A	13	THR	CA	B	9	A	H5''	distance	4.81646851956909
1A34	A	13	THR	CA	B	9	A	H4'	distance	4.87106148595971
1A34	A	13	THR	CA	B	9	A	H3'	distance	7.63640759781718
1A34	A	13	THR	CA	B	9	A	HO2'	distance	7.94254279182681
1A34	A	13	THR	CA	B	9	A	H1'	distance	7.49559043705031
1A34	A	13	THR	C	B	9	A	C5'	distance	6.73616218628976
1A34	A	13	THR	C	B	9	A	C4'	distance	6.86493037109628
1A34	A	13	THR	C	B	9	A	O4'	distance	7.36191191199677
1A34	A	13	THR	C	B	9	A	O3'	distance	7.95761459232602
1A34	A	13	THR	C	B	9	A	H5'	distance	6.40628238528399
1A34	A	13	THR	C	B	9	A	H5''	distance	6.16013603745892
1A34	A	13	THR	C	B	9	A	H4'	distance	6.02228835244544
1A34	A	13	THR	O	B	9	A	C5'	distance	7.52007785863949
1A34	A	13	THR	O	B	9	A	C4'	distance	7.43078118369799
1A34	A	13	THR	O	B	9	A	O4'	distance	7.87469599413209
1A34	A	13	THR	O	B	9	A	H5'	distance	7.25210548737399
1A34	A	13	THR	O	B	9	A	H5''	distance	6.9899975679538
1A34	A	13	THR	O	B	9	A	H4'	distance	6.49581072692239
1A34	A	13	THR	CB	B	9	A	OP1	distance	7.26737015707883
1A34	A	13	THR	CB	B	9	A	O5'	distance	7.47929629042733
1A34	A	13	THR	CB	B	9	A	C5'	distance	6.21791548672061
1A34	A	13	THR	CB	B	9	A	C4'	distance	6.27348220687682
1A34	A	13	THR	CB	B	9	A	O4'	distance	7.19355579668358
1A34	A	13	THR	CB	B	9	A	C3'	distance	7.19900840394009
1A34	A	13	THR	CB	B	9	A	O3'	distance	6.60299023170563
1A34	A	13	THR	CB	B	9	A	C2'	distance	7.92076195829669
1A34	A	13	THR	CB	B	9	A	O2'	distance	7.39589473965118
1A34	A	13	THR	CB	B	9	A	H5'	distance	6.29832993737229
1A34	A	13	THR	CB	B	9	A	H5''	distance	5.40845134950847
1A34	A	13	THR	CB	B	9	A	H4'	distance	5.35822367954157
1A34	A	13	THR	OG1	B	9	A	OP1	distance	7.77526263222021
1A34	A	13	THR	OG1	B	9	A	C5'	distance	7.20985554640313
1A34	A	13	THR	OG1	B	9	A	C4'	distance	7.45881686328335
1A34	A	13	THR	OG1	B	9	A	O3'	distance	7.66713727541121
1A34	A	13	THR	OG1	B	9	A	H5'	distance	7.2771295165058
1A34	A	13	THR	OG1	B	9	A	H5''	distance	6.29808462947268
1A34	A	13	THR	OG1	B	9	A	H4'	distance	6.61456052961949
1A34	A	13	THR	CG2	B	9	A	P	distance	7.22051674051103
1A34	A	13	THR	CG2	B	9	A	OP1	distance	6.38360493765082
1A34	A	13	THR	CG2	B	9	A	O5'	distance	6.61439264029586
1A34	A	13	THR	CG2	B	9	A	C5'	distance	5.47524519998876
1A34	A	13	THR	CG2	B	9	A	C4'	distance	5.46779827718617
1A34	A	13	THR	CG2	B	9	A	O4'	distance	6.58996691949208
1A34	A	13	THR	CG2	B	9	A	C3'	distance	6.15240351407481
1A34	A	13	THR	CG2	B	9	A	O3'	distance	5.35566886579071
1A34	A	13	THR	CG2	B	9	A	C2'	distance	6.97374927854451
1A34	A	13	THR	CG2	B	9	A	O2'	distance	6.48489182639156
1A34	A	13	THR	CG2	B	9	A	C1'	distance	7.40148390527197
1A34	A	13	THR	CG2	B	9	A	H5'	distance	5.80347800891844
1A34	A	13	THR	CG2	B	9	A	H5''	distance	4.61049357444515
1A34	A	13	THR	CG2	B	9	A	H4'	distance	4.58997145960626
1A34	A	13	THR	CG2	B	9	A	H3'	distance	6.95261828378346
1A34	A	13	THR	CG2	B	9	A	H2'	distance	7.92185167748046
1A34	A	13	THR	CG2	B	9	A	HO2'	distance	7.26997235207948
1A34	A	13	THR	CG2	B	9	A	H1'	distance	7.50798201915801
1A34	A	13	THR	HA	B	9	A	P	distance	7.01203729311247
1A34	A	13	THR	HA	B	9	A	OP1	distance	6.59802947856403
1A34	A	13	THR	HA	B	9	A	O5'	distance	6.26250772454614
1A34	A	13	THR	HA	B	9	A	C5'	distance	4.86372809684094
1A34	A	13	THR	HA	B	9	A	C4'	distance	4.87071586114403
1A34	A	13	THR	HA	B	9	A	O4'	distance	5.48102262356214
1A34	A	13	THR	HA	B	9	A	C3'	distance	6.10074208600888
1A34	A	13	THR	HA	B	9	A	O3'	distance	5.94617070054333
1A34	A	13	THR	HA	B	9	A	C2'	distance	6.68214202183701
1A34	A	13	THR	HA	B	9	A	O2'	distance	6.29883774993451
1A34	A	13	THR	HA	B	9	A	C1'	distance	6.51337462457059
1A34	A	13	THR	HA	B	9	A	N9	distance	7.80064394777764
1A34	A	13	THR	HA	B	9	A	H5'	distance	4.68032968924199
1A34	A	13	THR	HA	B	9	A	H5''	distance	4.32686006244713
1A34	A	13	THR	HA	B	9	A	H4'	distance	4.0003776071766
1A34	A	13	THR	HA	B	9	A	H3'	distance	6.89836647330366
1A34	A	13	THR	HA	B	9	A	H2'	distance	7.75083343905673
1A34	A	13	THR	HA	B	9	A	HO2'	distance	6.97782910366827
1A34	A	13	THR	HA	B	9	A	H1'	distance	6.455062277004
1A34	A	13	THR	HB	B	9	A	C5'	distance	6.83836157277458
1A34	A	13	THR	HB	B	9	A	C4'	distance	6.68664108502917
1A34	A	13	THR	HB	B	9	A	O4'	distance	7.49375600083162
1A34	A	13	THR	HB	B	9	A	C3'	distance	7.58950762566321
1A34	A	13	THR	HB	B	9	A	O3'	distance	7.02998961592405
1A34	A	13	THR	HB	B	9	A	O2'	distance	7.43487356987326
1A34	A	13	THR	HB	B	9	A	H5'	distance	6.90427939759103
1A34	A	13	THR	HB	B	9	A	H5''	distance	6.12843503677733
1A34	A	13	THR	HB	B	9	A	H4'	distance	5.68981168405423
1A34	A	13	THR	HG1	B	9	A	OP1	distance	7.15116787664784
1A34	A	13	THR	HG1	B	9	A	O5'	distance	7.98683066053112
1A34	A	13	THR	HG1	B	9	A	C5'	distance	6.89450389803356
1A34	A	13	THR	HG1	B	9	A	C4'	distance	7.32790461182459
1A34	A	13	THR	HG1	B	9	A	O3'	distance	7.55105085402025
1A34	A	13	THR	HG1	B	9	A	H5'	distance	6.9525406147681
1A34	A	13	THR	HG1	B	9	A	H5''	distance	5.92788402383178
1A34	A	13	THR	HG1	B	9	A	H4'	distance	6.58267194989998
1A34	A	13	THR	HG21	B	9	A	P	distance	6.89847316440385
1A34	A	13	THR	HG21	B	9	A	OP1	distance	6.25014287836686
1A34	A	13	THR	HG21	B	9	A	O5'	distance	6.08357329207104
1A34	A	13	THR	HG21	B	9	A	C5'	distance	4.89211365362662
1A34	A	13	THR	HG21	B	9	A	C4'	distance	4.64690628267883
1A34	A	13	THR	HG21	B	9	A	O4'	distance	5.71467391895636
1A34	A	13	THR	HG21	B	9	A	C3'	distance	5.31737952378801
1A34	A	13	THR	HG21	B	9	A	O3'	distance	4.60664400621537
1A34	A	13	THR	HG21	B	9	A	C2'	distance	6.00974117579118
1A34	A	13	THR	HG21	B	9	A	O2'	distance	5.44994990802668
1A34	A	13	THR	HG21	B	9	A	C1'	distance	6.43717500150493
1A34	A	13	THR	HG21	B	9	A	N9	distance	7.84595596469927
1A34	A	13	THR	HG21	B	9	A	H5'	distance	5.25820549237095
1A34	A	13	THR	HG21	B	9	A	H5''	distance	4.16947250860346
1A34	A	13	THR	HG21	B	9	A	H4'	distance	3.69500067658992
1A34	A	13	THR	HG21	B	9	A	H3'	distance	6.19602348284769
1A34	A	13	THR	HG21	B	9	A	H2'	distance	6.9759727637083
1A34	A	13	THR	HG21	B	9	A	HO2'	distance	6.21359026650454
1A34	A	13	THR	HG21	B	9	A	H1'	distance	6.49032895930553
1A34	A	13	THR	HG22	B	9	A	P	distance	6.48158352565174
1A34	A	13	THR	HG22	B	9	A	OP1	distance	5.51835129363834
1A34	A	13	THR	HG22	B	9	A	OP2	distance	7.78827593245129
1A34	A	13	THR	HG22	B	9	A	O5'	distance	6.06894002277169
1A34	A	13	THR	HG22	B	9	A	C5'	distance	5.03950166187094
1A34	A	13	THR	HG22	B	9	A	C4'	distance	5.3015538288317
1A34	A	13	THR	HG22	B	9	A	O4'	distance	6.51901779411592
1A34	A	13	THR	HG22	B	9	A	C3'	distance	5.98304203562034
1A34	A	13	THR	HG22	B	9	A	O3'	distance	5.16441109905088
1A34	A	13	THR	HG22	B	9	A	C2'	distance	7.00407067354406
1A34	A	13	THR	HG22	B	9	A	O2'	distance	6.722746834442
1A34	A	13	THR	HG22	B	9	A	C1'	distance	7.43269271529504
1A34	A	13	THR	HG22	B	9	A	H5'	distance	5.39307500411407
1A34	A	13	THR	HG22	B	9	A	H5''	distance	4.06027314352126
1A34	A	13	THR	HG22	B	9	A	H4'	distance	4.57722394033764
1A34	A	13	THR	HG22	B	9	A	H3'	distance	6.6560064603334
1A34	A	13	THR	HG22	B	9	A	H2'	distance	7.91864312871845
1A34	A	13	THR	HG22	B	9	A	HO2'	distance	7.58013462941127
1A34	A	13	THR	HG22	B	9	A	H1'	distance	7.68582767176054
1A34	A	13	THR	HG23	B	9	A	OP1	distance	7.10764792318809
1A34	A	13	THR	HG23	B	9	A	O5'	distance	7.41787685257716
1A34	A	13	THR	HG23	B	9	A	C5'	distance	6.35584337440752
1A34	A	13	THR	HG23	B	9	A	C4'	distance	6.25637123259162
1A34	A	13	THR	HG23	B	9	A	O4'	distance	7.41975383688704
1A34	A	13	THR	HG23	B	9	A	C3'	distance	6.75786341975036
1A34	A	13	THR	HG23	B	9	A	O3'	distance	5.80096491973533
1A34	A	13	THR	HG23	B	9	A	C2'	distance	7.53255069680915
1A34	A	13	THR	HG23	B	9	A	O2'	distance	6.93354548553624
1A34	A	13	THR	HG23	B	9	A	H5'	distance	6.7750874533101
1A34	A	13	THR	HG23	B	9	A	H5''	distance	5.48690513860045
1A34	A	13	THR	HG23	B	9	A	H4'	distance	5.36979748221476
1A34	A	13	THR	HG23	B	9	A	H3'	distance	7.5748815172252
1A34	A	13	THR	HG23	B	9	A	HO2'	distance	7.68180844593251
1A34	A	13	THR	N	B	10	A	P	distance	7.86922620084084
1A34	A	13	THR	N	B	10	A	OP1	distance	7.2381668950087
1A34	A	13	THR	N	B	10	A	C5'	distance	7.81560675827539
1A34	A	13	THR	N	B	10	A	H5'	distance	7.13114563026166
1A34	A	13	THR	N	B	10	A	H5''	distance	7.37311182608809
1A34	A	13	THR	CA	B	10	A	P	distance	7.8547650505919
1A34	A	13	THR	CA	B	10	A	OP1	distance	7.23703095198576
1A34	A	13	THR	CA	B	10	A	C5'	distance	7.27557021820283
1A34	A	13	THR	CA	B	10	A	H5'	distance	6.56762156339721
1A34	A	13	THR	CA	B	10	A	H5''	distance	6.79231190391019
1A34	A	13	THR	C	B	10	A	H5'	distance	7.65506224664437
1A34	A	13	THR	C	B	10	A	H5''	distance	7.95392871479246
1A34	A	13	THR	O	B	10	A	H5'	distance	7.68831698097834
1A34	A	13	THR	O	B	10	A	H5''	distance	7.92563574737068
1A34	A	13	THR	CB	B	10	A	P	distance	7.62360420011427
1A34	A	13	THR	CB	B	10	A	OP1	distance	6.77710867553413
1A34	A	13	THR	CB	B	10	A	O5'	distance	7.80096686315228
1A34	A	13	THR	CB	B	10	A	C5'	distance	6.87618113490329
1A34	A	13	THR	CB	B	10	A	C4'	distance	7.85605664439864
1A34	A	13	THR	CB	B	10	A	H5'	distance	6.35630616002722
1A34	A	13	THR	CB	B	10	A	H5''	distance	6.19406716140534
1A34	A	13	THR	CB	B	10	A	H4'	distance	7.4849938543729
1A34	A	13	THR	OG1	B	10	A	OP1	distance	7.6145118031296
1A34	A	13	THR	OG1	B	10	A	H5'	distance	7.62936524227278
1A34	A	13	THR	OG1	B	10	A	H5''	distance	7.28913259585803
1A34	A	13	THR	CG2	B	10	A	P	distance	6.24214242067577
1A34	A	13	THR	CG2	B	10	A	OP1	distance	5.30173962016242
1A34	A	13	THR	CG2	B	10	A	OP2	distance	7.60275193597687
1A34	A	13	THR	CG2	B	10	A	O5'	distance	6.49735369208111
1A34	A	13	THR	CG2	B	10	A	C5'	distance	5.6931170723954
1A34	A	13	THR	CG2	B	10	A	C4'	distance	6.81063000022759
1A34	A	13	THR	CG2	B	10	A	O4'	distance	7.5960123749241
1A34	A	13	THR	CG2	B	10	A	C3'	distance	7.99158814003825
1A34	A	13	THR	CG2	B	10	A	O3'	distance	7.92951373036203
1A34	A	13	THR	CG2	B	10	A	H5'	distance	5.29759388779472
1A34	A	13	THR	CG2	B	10	A	H5''	distance	4.95964202337225
1A34	A	13	THR	CG2	B	10	A	H4'	distance	6.5507399582032
1A34	A	13	THR	CG2	B	10	A	HO3'	distance	7.13683319126908
1A34	A	13	THR	HA	B	10	A	P	distance	7.28031613324586
1A34	A	13	THR	HA	B	10	A	OP1	distance	6.83885706825343
1A34	A	13	THR	HA	B	10	A	O5'	distance	7.46025589373447
1A34	A	13	THR	HA	B	10	A	C5'	distance	6.59201554913215
1A34	A	13	THR	HA	B	10	A	C4'	distance	7.57025494947165
1A34	A	13	THR	HA	B	10	A	O4'	distance	7.85589262910333
1A34	A	13	THR	HA	B	10	A	H5'	distance	5.79060048699614
1A34	A	13	THR	HA	B	10	A	H5''	distance	6.23410891788073
1A34	A	13	THR	HA	B	10	A	H4'	distance	7.35820147862234
1A34	A	13	THR	HB	B	10	A	P	distance	7.98940704933727
1A34	A	13	THR	HB	B	10	A	OP1	distance	7.19852457104926
1A34	A	13	THR	HB	B	10	A	O5'	distance	7.94905566718462
1A34	A	13	THR	HB	B	10	A	C5'	distance	6.86195810246609
1A34	A	13	THR	HB	B	10	A	C4'	distance	7.65298360118458
1A34	A	13	THR	HB	B	10	A	H5'	distance	6.33673086062522
1A34	A	13	THR	HB	B	10	A	H5''	distance	6.17467229899693
1A34	A	13	THR	HB	B	10	A	H4'	distance	7.15387426503989
1A34	A	13	THR	HG1	B	10	A	OP1	distance	7.52601627688912
1A34	A	13	THR	HG1	B	10	A	H5'	distance	7.86237171596459
1A34	A	13	THR	HG1	B	10	A	H5''	distance	7.55457881023158
1A34	A	13	THR	HG21	B	10	A	P	distance	5.55366653662245
1A34	A	13	THR	HG21	B	10	A	OP1	distance	4.79576782173616
1A34	A	13	THR	HG21	B	10	A	OP2	distance	6.97166414853728
1A34	A	13	THR	HG21	B	10	A	O5'	distance	5.67583905691484
1A34	A	13	THR	HG21	B	10	A	C5'	distance	4.79748413233436
1A34	A	13	THR	HG21	B	10	A	C4'	distance	5.89538624688832
1A34	A	13	THR	HG21	B	10	A	O4'	distance	6.58865191067186
1A34	A	13	THR	HG21	B	10	A	C3'	distance	7.1556277851772
1A34	A	13	THR	HG21	B	10	A	O3'	distance	7.2361742654527
1A34	A	13	THR	HG21	B	10	A	C1'	distance	7.98836159672307
1A34	A	13	THR	HG21	B	10	A	H5'	distance	4.30456048859811
1A34	A	13	THR	HG21	B	10	A	H5''	distance	4.16409858192623
1A34	A	13	THR	HG21	B	10	A	H4'	distance	5.67309844793831
1A34	A	13	THR	HG21	B	10	A	H3'	distance	7.34924798874007
1A34	A	13	THR	HG21	B	10	A	HO3'	distance	6.47803010181336
1A34	A	13	THR	HG22	B	10	A	P	distance	6.10186930374619
1A34	A	13	THR	HG22	B	10	A	OP1	distance	5.11934702867465
1A34	A	13	THR	HG22	B	10	A	OP2	distance	7.34715441514604
1A34	A	13	THR	HG22	B	10	A	O5'	distance	6.62391228806662
1A34	A	13	THR	HG22	B	10	A	C5'	distance	6.04242343766141
1A34	A	13	THR	HG22	B	10	A	C4'	distance	7.31267762177439
1A34	A	13	THR	HG22	B	10	A	H5'	distance	5.66614807430939
1A34	A	13	THR	HG22	B	10	A	H5''	distance	5.36149326214255
1A34	A	13	THR	HG22	B	10	A	H4'	distance	7.18789391964016
1A34	A	13	THR	HG22	B	10	A	HO3'	distance	7.66423988403285
1A34	A	13	THR	HG23	B	10	A	P	distance	6.44011839953273
1A34	A	13	THR	HG23	B	10	A	OP1	distance	5.34782647437255
1A34	A	13	THR	HG23	B	10	A	OP2	distance	7.80785335415567
1A34	A	13	THR	HG23	B	10	A	O5'	distance	6.58702892053769
1A34	A	13	THR	HG23	B	10	A	C5'	distance	5.734859108993
1A34	A	13	THR	HG23	B	10	A	C4'	distance	6.75724130100443
1A34	A	13	THR	HG23	B	10	A	O4'	distance	7.7019448842484
1A34	A	13	THR	HG23	B	10	A	C3'	distance	7.82251174495762
1A34	A	13	THR	HG23	B	10	A	O3'	distance	7.56540620191672
1A34	A	13	THR	HG23	B	10	A	H5'	distance	5.51732815772272
1A34	A	13	THR	HG23	B	10	A	H5''	distance	4.85450162220593
1A34	A	13	THR	HG23	B	10	A	H4'	distance	6.40132650315542
1A34	A	13	THR	HG23	B	10	A	HO3'	distance	6.72425482860369
1A34	A	14	GLY	N	B	8	A	C2'	distance	7.78856912404326
1A34	A	14	GLY	N	B	8	A	O2'	distance	6.42323477696402
1A34	A	14	GLY	N	B	8	A	H4'	distance	7.85448521546766
1A34	A	14	GLY	N	B	8	A	HO2'	distance	6.28371697325715
1A34	A	14	GLY	CA	B	8	A	O2'	distance	7.41427649875563
1A34	A	14	GLY	CA	B	8	A	HO2'	distance	7.21643887246334
1A34	A	14	GLY	H	B	8	A	C4'	distance	7.88635530520912
1A34	A	14	GLY	H	B	8	A	C3'	distance	7.86754561473907
1A34	A	14	GLY	H	B	8	A	O3'	distance	7.50979580281648
1A34	A	14	GLY	H	B	8	A	C2'	distance	7.19467879755587
1A34	A	14	GLY	H	B	8	A	O2'	distance	5.82214436440732
1A34	A	14	GLY	H	B	8	A	H4'	distance	7.02358469728955
1A34	A	14	GLY	H	B	8	A	H2'	distance	7.70883110464874
1A34	A	14	GLY	H	B	8	A	HO2'	distance	5.80682710264392
1A34	A	14	GLY	H	B	8	A	H1'	distance	7.53310653050917
1A34	A	14	GLY	HA2	B	8	A	O2'	distance	7.13860693693104
1A34	A	14	GLY	HA2	B	8	A	HO2'	distance	6.95047818498842
1A34	A	14	GLY	HA3	B	8	A	O2'	distance	7.81405554113867
1A34	A	14	GLY	HA3	B	8	A	HO2'	distance	7.49268136250301
1A34	A	14	GLY	N	B	9	A	C5'	distance	7.18048159944721
1A34	A	14	GLY	N	B	9	A	C4'	distance	7.4990536736311
1A34	A	14	GLY	N	B	9	A	O4'	distance	7.88173876755631
1A34	A	14	GLY	N	B	9	A	H5'	distance	6.68214613728254
1A34	A	14	GLY	N	B	9	A	H5''	distance	6.64905203769681
1A34	A	14	GLY	N	B	9	A	H4'	distance	6.77787415049882
1A34	A	14	GLY	CA	B	9	A	H5'	distance	7.93177899339108
1A34	A	14	GLY	H	B	9	A	OP1	distance	7.86589893146358
1A34	A	14	GLY	H	B	9	A	C5'	distance	6.81080567921299
1A34	A	14	GLY	H	B	9	A	C4'	distance	7.31753715398836
1A34	A	14	GLY	H	B	9	A	O4'	distance	7.72255307524655
1A34	A	14	GLY	H	B	9	A	H5'	distance	6.25660746731005
1A34	A	14	GLY	H	B	9	A	H5''	distance	6.26442950315509
1A34	A	14	GLY	H	B	9	A	H4'	distance	6.7055496419011
1A34	A	14	GLY	HA2	B	9	A	H5'	distance	7.97755708221508
1A34	A	23	ILE	CG1	B	8	A	O3'	distance	7.28454727488263
1A34	A	23	ILE	CG2	B	8	A	O3'	distance	7.44874620322105
1A34	A	23	ILE	CD1	B	8	A	OP1	distance	7.97629193297236
1A34	A	23	ILE	CD1	B	8	A	C5'	distance	7.86843014838411
1A34	A	23	ILE	CD1	B	8	A	O3'	distance	6.72791535321306
1A34	A	23	ILE	CD1	B	8	A	H5''	distance	6.9131387950771
1A34	A	23	ILE	CD1	B	8	A	H4'	distance	7.93361569525522
1A34	A	23	ILE	HG12	B	8	A	O3'	distance	6.7084289516995
1A34	A	23	ILE	HG12	B	8	A	H5''	distance	7.87159107169573
1A34	A	23	ILE	HG21	B	8	A	O3'	distance	6.94315727893298
1A34	A	23	ILE	HG22	B	8	A	OP1	distance	7.89163569863688
1A34	A	23	ILE	HG22	B	8	A	O3'	distance	6.88324560073226
1A34	A	23	ILE	HG22	B	8	A	H5''	distance	7.4196596283118
1A34	A	23	ILE	HD11	B	8	A	O3'	distance	7.60573684793262
1A34	A	23	ILE	HD11	B	8	A	H5''	distance	7.42875050058891
1A34	A	23	ILE	HD12	B	8	A	OP1	distance	7.1645154058038
1A34	A	23	ILE	HD12	B	8	A	O5'	distance	7.66510554395698
1A34	A	23	ILE	HD12	B	8	A	C5'	distance	7.22100498545735
1A34	A	23	ILE	HD12	B	8	A	C4'	distance	7.58687010564963
1A34	A	23	ILE	HD12	B	8	A	C3'	distance	7.35543690068781
1A34	A	23	ILE	HD12	B	8	A	O3'	distance	6.07790580710165
1A34	A	23	ILE	HD12	B	8	A	H5''	distance	6.27578568786411
1A34	A	23	ILE	HD12	B	8	A	H4'	distance	7.47920289870518
1A34	A	23	ILE	HD12	B	8	A	H3'	distance	7.74191617107806
1A34	A	23	ILE	HD13	B	8	A	OP1	distance	7.81097567529179
1A34	A	23	ILE	HD13	B	8	A	C5'	distance	7.37331262052546
1A34	A	23	ILE	HD13	B	8	A	C4'	distance	7.5852388228717
1A34	A	23	ILE	HD13	B	8	A	C3'	distance	7.53000597609324
1A34	A	23	ILE	HD13	B	8	A	O3'	distance	6.28932277753336
1A34	A	23	ILE	HD13	B	8	A	H5''	distance	6.44177537640052
1A34	A	23	ILE	HD13	B	8	A	H4'	distance	7.23445326199568
1A34	A	23	ILE	CA	B	9	A	OP1	distance	7.07496021190226
1A34	A	23	ILE	C	B	9	A	OP1	distance	7.81068825392488
1A34	A	23	ILE	CB	B	9	A	P	distance	7.6299085839871
1A34	A	23	ILE	CB	B	9	A	OP1	distance	6.27605297938123
1A34	A	23	ILE	CB	B	9	A	OP2	distance	7.8967926400533
1A34	A	23	ILE	CG1	B	9	A	P	distance	7.01640648765449
1A34	A	23	ILE	CG1	B	9	A	OP1	distance	5.5987846895554
1A34	A	23	ILE	CG1	B	9	A	OP2	distance	7.5181546273005
1A34	A	23	ILE	CG1	B	9	A	H5''	distance	7.27093783497012
1A34	A	23	ILE	CG2	B	9	A	P	distance	6.74682421588113
1A34	A	23	ILE	CG2	B	9	A	OP1	distance	5.52752033012996
1A34	A	23	ILE	CG2	B	9	A	OP2	distance	6.7932522402749
1A34	A	23	ILE	CG2	B	9	A	O5'	distance	7.80366253755248
1A34	A	23	ILE	CG2	B	9	A	H5''	distance	7.62444791443944
1A34	A	23	ILE	CD1	B	9	A	P	distance	6.69614053018603
1A34	A	23	ILE	CD1	B	9	A	OP1	distance	5.41107198251881
1A34	A	23	ILE	CD1	B	9	A	OP2	distance	7.11586375642479
1A34	A	23	ILE	CD1	B	9	A	O5'	distance	7.90315797640412
1A34	A	23	ILE	CD1	B	9	A	H5''	distance	7.35754544668261
1A34	A	23	ILE	HA	B	9	A	P	distance	7.9872814524092
1A34	A	23	ILE	HA	B	9	A	OP1	distance	6.56897381635823
1A34	A	23	ILE	HA	B	9	A	H5''	distance	7.85194918475661
1A34	A	23	ILE	HB	B	9	A	OP1	distance	7.04234825892614
1A34	A	23	ILE	HG12	B	9	A	P	distance	6.34150218796777
1A34	A	23	ILE	HG12	B	9	A	OP1	distance	4.87526676193211
1A34	A	23	ILE	HG12	B	9	A	OP2	distance	6.95435539787836
1A34	A	23	ILE	HG12	B	9	A	O5'	distance	7.20298313200857
1A34	A	23	ILE	HG12	B	9	A	C5'	distance	7.26715886712269
1A34	A	23	ILE	HG12	B	9	A	O3'	distance	7.64912563630641
1A34	A	23	ILE	HG12	B	9	A	H5'	distance	7.73875875060077
1A34	A	23	ILE	HG12	B	9	A	H5''	distance	6.34644947982728
1A34	A	23	ILE	HG13	B	9	A	P	distance	7.87125009131332
1A34	A	23	ILE	HG13	B	9	A	OP1	distance	6.42660376871019
1A34	A	23	ILE	HG13	B	9	A	H5''	distance	7.85875174566546
1A34	A	23	ILE	HG21	B	9	A	P	distance	6.10014458845034
1A34	A	23	ILE	HG21	B	9	A	OP1	distance	4.85120253133179
1A34	A	23	ILE	HG21	B	9	A	OP2	distance	6.22621401816545
1A34	A	23	ILE	HG21	B	9	A	O5'	distance	7.01399230110783
1A34	A	23	ILE	HG21	B	9	A	C5'	distance	7.4973611357597
1A34	A	23	ILE	HG21	B	9	A	O3'	distance	7.32434194996383
1A34	A	23	ILE	HG21	B	9	A	H5''	distance	6.78820720072686
1A34	A	23	ILE	HG21	B	9	A	H3'	distance	7.91565859546759
1A34	A	23	ILE	HG22	B	9	A	P	distance	6.30863257766689
1A34	A	23	ILE	HG22	B	9	A	OP1	distance	5.18272717784759
1A34	A	23	ILE	HG22	B	9	A	OP2	distance	6.27390165686393
1A34	A	23	ILE	HG22	B	9	A	O5'	distance	7.52290057092342
1A34	A	23	ILE	HG22	B	9	A	H5''	distance	7.49897179618646
1A34	A	23	ILE	HG23	B	9	A	P	distance	7.4385473716311
1A34	A	23	ILE	HG23	B	9	A	OP1	distance	6.31561121349312
1A34	A	23	ILE	HG23	B	9	A	OP2	distance	7.31827124394826
1A34	A	23	ILE	HD11	B	9	A	P	distance	7.62678910158135
1A34	A	23	ILE	HD11	B	9	A	OP1	distance	6.40015796680051
1A34	A	23	ILE	HD11	B	9	A	OP2	distance	7.94878386924691
1A34	A	23	ILE	HD12	B	9	A	P	distance	5.94376059410202
1A34	A	23	ILE	HD12	B	9	A	OP1	distance	4.74935679855704
1A34	A	23	ILE	HD12	B	9	A	OP2	distance	6.21269369919361
1A34	A	23	ILE	HD12	B	9	A	O5'	distance	7.2371783175489
1A34	A	23	ILE	HD12	B	9	A	C5'	distance	7.64327194334991
1A34	A	23	ILE	HD12	B	9	A	H5'	distance	7.95792303305328
1A34	A	23	ILE	HD12	B	9	A	H5''	distance	6.95096259520938
1A34	A	23	ILE	HD13	B	9	A	P	distance	6.47565487035867
1A34	A	23	ILE	HD13	B	9	A	OP1	distance	5.20021480325573
1A34	A	23	ILE	HD13	B	9	A	OP2	distance	7.07346372013032
1A34	A	23	ILE	HD13	B	9	A	O5'	distance	7.6392545447838
1A34	A	23	ILE	HD13	B	9	A	C5'	distance	7.73917838016413
1A34	A	23	ILE	HD13	B	9	A	H5'	distance	7.90689705257378
1A34	A	23	ILE	HD13	B	9	A	H5''	distance	6.92835283454877
1A34	A	23	ILE	CG2	B	10	A	OP1	distance	7.68707161408035
1A34	A	23	ILE	HA	B	10	A	OP1	distance	7.13770229135399
1A34	A	23	ILE	HG12	B	10	A	OP1	distance	7.11739931435633
1A34	A	23	ILE	HG21	B	10	A	P	distance	7.41667823220071
1A34	A	23	ILE	HG21	B	10	A	OP1	distance	6.60894098929624
1A34	A	23	ILE	HG21	B	10	A	OP2	distance	7.31024301921626
1A34	A	24	ARG	N	B	9	A	OP1	distance	7.73321957531273
1A34	A	24	ARG	H	B	9	A	OP1	distance	7.171929238357
1A34	A	24	ARG	N	B	10	A	OP1	distance	7.60592729389389
1A34	A	24	ARG	O	B	10	A	OP1	distance	7.82237745190042
1A34	A	24	ARG	O	B	10	A	OP2	distance	7.67302580472658
1A34	A	24	ARG	CB	B	10	A	OP1	distance	7.97489391778975
1A34	A	24	ARG	H	B	10	A	P	distance	7.77849362023264
1A34	A	24	ARG	H	B	10	A	OP1	distance	6.69217109763341
1A34	A	24	ARG	H	B	10	A	OP2	distance	7.7054870060237
1A34	A	24	ARG	HB2	B	10	A	P	distance	7.89404592081906
1A34	A	24	ARG	HB2	B	10	A	OP1	distance	6.9763719797614
1A34	A	24	ARG	HB2	B	10	A	OP2	distance	7.53887856381837
1A34	A	24	ARG	HG3	B	10	A	OP1	distance	7.57374900561142
1A34	A	24	ARG	HD2	B	10	A	OP1	distance	7.96318340866265
1A34	A	25	ALA	HA	B	9	A	OP1	distance	7.55649290345727
1A34	A	25	ALA	HA	B	9	A	OP2	distance	7.58160563469243
1A34	A	29	PRO	HB2	B	7	A	OP1	distance	7.52191272217379
1A34	A	29	PRO	HG2	B	7	A	OP1	distance	7.85268221692436
1A34	A	29	PRO	CB	B	8	A	OP1	distance	7.78660728430553
1A34	A	29	PRO	CB	B	8	A	OP2	distance	7.46089713104262
1A34	A	29	PRO	CG	B	8	A	OP1	distance	7.38831083536691
1A34	A	29	PRO	CG	B	8	A	OP2	distance	7.52924870089972
1A34	A	29	PRO	HB2	B	8	A	P	distance	7.81106452412217
1A34	A	29	PRO	HB2	B	8	A	OP1	distance	7.47242852090269
1A34	A	29	PRO	HB2	B	8	A	OP2	distance	6.8841100368893
1A34	A	29	PRO	HB3	B	8	A	OP1	distance	7.62745344135249
1A34	A	29	PRO	HB3	B	8	A	OP2	distance	7.28822673906349
1A34	A	29	PRO	HG2	B	8	A	OP1	distance	7.45947002138892
1A34	A	29	PRO	HG2	B	8	A	OP2	distance	7.59082959893054
1A34	A	29	PRO	HG3	B	8	A	P	distance	7.28112745390437
1A34	A	29	PRO	HG3	B	8	A	OP1	distance	6.48478958795117
1A34	A	29	PRO	HG3	B	8	A	OP2	distance	6.82075443041311
1A34	A	30	LYS	C	B	7	A	OP1	distance	7.02340615371203
1A34	A	30	LYS	O	B	7	A	P	distance	7.31477026296793
1A34	A	30	LYS	O	B	7	A	OP1	distance	6.08097771743985
1A34	A	30	LYS	O	B	7	A	OP2	distance	7.41625033288386
1A34	A	30	LYS	O	B	7	A	H5''	distance	7.89741527336635
1A34	A	30	LYS	HB2	B	7	A	OP1	distance	7.53979867105217
1A34	A	30	LYS	O	B	8	A	OP2	distance	7.60984927577413
1A34	A	31	VAL	HA	B	6	A	O3'	distance	7.44084981705719
1A34	A	31	VAL	N	B	7	A	OP1	distance	7.17897541436102
1A34	A	31	VAL	CA	B	7	A	P	distance	7.6962233595446
1A34	A	31	VAL	CA	B	7	A	OP1	distance	6.2777107292388
1A34	A	31	VAL	C	B	7	A	P	distance	7.79536721392905
1A34	A	31	VAL	C	B	7	A	OP1	distance	6.44504274617322
1A34	A	31	VAL	O	B	7	A	OP1	distance	7.37139288058912
1A34	A	31	VAL	CB	B	7	A	OP1	distance	7.00599429060573
1A34	A	31	VAL	CG1	B	7	A	OP1	distance	7.21400505960455
1A34	A	31	VAL	HA	B	7	A	P	distance	6.70172709083263
1A34	A	31	VAL	HA	B	7	A	OP1	distance	5.28123337867207
1A34	A	31	VAL	HA	B	7	A	OP2	distance	7.15718513104139
1A34	A	31	VAL	HA	B	7	A	O5'	distance	7.74091796881997
1A34	A	31	VAL	HA	B	7	A	C5'	distance	7.94364028641781
1A34	A	31	VAL	HA	B	7	A	H5''	distance	7.14043458061202
1A34	A	31	VAL	HB	B	7	A	OP1	distance	6.59748414170129
1A34	A	31	VAL	HB	B	7	A	H5''	distance	7.88677557687551
1A34	A	31	VAL	HG11	B	7	A	P	distance	7.81600601330373
1A34	A	31	VAL	HG11	B	7	A	OP1	distance	6.35737036832054
1A34	A	31	VAL	HG11	B	7	A	H5''	distance	7.35560317037291
1A34	A	31	VAL	HG12	B	7	A	OP1	distance	7.79015750803538
1A34	A	31	VAL	HG13	B	7	A	OP1	distance	7.92377290184417
1A34	A	31	VAL	HG11	B	8	A	OP1	distance	7.80973885606939
1A34	A	31	VAL	HG11	B	8	A	OP2	distance	7.8548781021732
1A34	A	32	ASN	ND2	B	5	A	O3'	distance	7.61160495559248
1A34	A	32	ASN	HD21	B	5	A	O3'	distance	7.70017071239333
1A34	A	32	ASN	HD22	B	5	A	O3'	distance	6.80777863917445
1A34	A	32	ASN	HD22	B	5	A	O2'	distance	7.85158480817726
1A34	A	32	ASN	HD22	B	5	A	HO2'	distance	7.71712576028148
1A34	A	32	ASN	N	B	6	A	O3'	distance	7.32874102421419
1A34	A	32	ASN	N	B	6	A	H5''	distance	7.56245588416884
1A34	A	32	ASN	CA	B	6	A	O3'	distance	7.43672199292135
1A34	A	32	ASN	CA	B	6	A	H5''	distance	7.24879120957419
1A34	A	32	ASN	CA	B	6	A	H4'	distance	7.81133778555249
1A34	A	32	ASN	C	B	6	A	O3'	distance	7.22744602193611
1A34	A	32	ASN	C	B	6	A	H5''	distance	7.31077000048559
1A34	A	32	ASN	C	B	6	A	H4'	distance	7.40145350590005
1A34	A	32	ASN	O	B	6	A	C5'	distance	7.31258839262816
1A34	A	32	ASN	O	B	6	A	C4'	distance	7.16268943903057
1A34	A	32	ASN	O	B	6	A	C3'	distance	7.34196799230288
1A34	A	32	ASN	O	B	6	A	O3'	distance	6.1855080632071
1A34	A	32	ASN	O	B	6	A	O2'	distance	7.41985788273603
1A34	A	32	ASN	O	B	6	A	H5'	distance	7.67110806859088
1A34	A	32	ASN	O	B	6	A	H5''	distance	6.50631508612979
1A34	A	32	ASN	O	B	6	A	H4'	distance	6.35344819763253
1A34	A	32	ASN	O	B	6	A	HO2'	distance	7.05217945035434
1A34	A	32	ASN	CB	B	6	A	OP1	distance	7.07676451494607
1A34	A	32	ASN	CB	B	6	A	O5'	distance	7.97402188359175
1A34	A	32	ASN	CB	B	6	A	C5'	distance	7.07421246500273
1A34	A	32	ASN	CB	B	6	A	C4'	distance	7.51037076315145
1A34	A	32	ASN	CB	B	6	A	C3'	distance	7.8283005179924
1A34	A	32	ASN	CB	B	6	A	O3'	distance	6.76340513351079
1A34	A	32	ASN	CB	B	6	A	H5'	distance	7.34399033223765
1A34	A	32	ASN	CB	B	6	A	H5''	distance	6.07072293882697
1A34	A	32	ASN	CB	B	6	A	H4'	distance	6.93961619976206
1A34	A	32	ASN	CG	B	6	A	OP1	distance	7.14382768549186
1A34	A	32	ASN	CG	B	6	A	C5'	distance	7.11040913028217
1A34	A	32	ASN	CG	B	6	A	C4'	distance	7.62845534823401
1A34	A	32	ASN	CG	B	6	A	O3'	distance	7.34296159597747
1A34	A	32	ASN	CG	B	6	A	H5'	distance	7.15696136639007
1A34	A	32	ASN	CG	B	6	A	H5''	distance	6.19966862017641
1A34	A	32	ASN	CG	B	6	A	H4'	distance	6.96871430035699
1A34	A	32	ASN	OD1	B	6	A	H5''	distance	7.28108295516539
1A34	A	32	ASN	OD1	B	6	A	H4'	distance	7.83691476283875
1A34	A	32	ASN	ND2	B	6	A	P	distance	7.33430767012129
1A34	A	32	ASN	ND2	B	6	A	OP1	distance	6.11454969723854
1A34	A	32	ASN	ND2	B	6	A	O5'	distance	7.22732018109064
1A34	A	32	ASN	ND2	B	6	A	C5'	distance	6.22001655946349
1A34	A	32	ASN	ND2	B	6	A	C4'	distance	6.90605958561031
1A34	A	32	ASN	ND2	B	6	A	C3'	distance	7.67023135244303
1A34	A	32	ASN	ND2	B	6	A	O3'	distance	6.97608206660444
1A34	A	32	ASN	ND2	B	6	A	H5'	distance	6.13997589571816
1A34	A	32	ASN	ND2	B	6	A	H5''	distance	5.36232813244397
1A34	A	32	ASN	ND2	B	6	A	H4'	distance	6.30944839110362
1A34	A	32	ASN	H	B	6	A	O3'	distance	6.82366074772186
1A34	A	32	ASN	H	B	6	A	H5''	distance	7.42795072681557
1A34	A	32	ASN	H	B	6	A	H4'	distance	7.84664947605027
1A34	A	32	ASN	HB2	B	6	A	OP1	distance	6.9737375918513
1A34	A	32	ASN	HB2	B	6	A	C5'	distance	7.39451864559148
1A34	A	32	ASN	HB2	B	6	A	C4'	distance	7.98303833136231
1A34	A	32	ASN	HB2	B	6	A	O3'	distance	7.20754195270482
1A34	A	32	ASN	HB2	B	6	A	H5'	distance	7.67817777861388
1A34	A	32	ASN	HB2	B	6	A	H5''	distance	6.34882390683503
1A34	A	32	ASN	HB2	B	6	A	H4'	distance	7.52793364742278
1A34	A	32	ASN	HB3	B	6	A	P	distance	7.4269359765653
1A34	A	32	ASN	HB3	B	6	A	OP1	distance	6.3548956718423
1A34	A	32	ASN	HB3	B	6	A	O5'	distance	7.03761138455371
1A34	A	32	ASN	HB3	B	6	A	C5'	distance	6.1349625100729
1A34	A	32	ASN	HB3	B	6	A	C4'	distance	6.5020650565801
1A34	A	32	ASN	HB3	B	6	A	O4'	distance	7.90951237435027
1A34	A	32	ASN	HB3	B	6	A	C3'	distance	6.76223084492093
1A34	A	32	ASN	HB3	B	6	A	O3'	distance	5.68370882435053
1A34	A	32	ASN	HB3	B	6	A	C2'	distance	7.90505989857129
1A34	A	32	ASN	HB3	B	6	A	O2'	distance	7.68892508742282
1A34	A	32	ASN	HB3	B	6	A	H5'	distance	6.48857280147183
1A34	A	32	ASN	HB3	B	6	A	H5''	distance	5.13100477489546
1A34	A	32	ASN	HB3	B	6	A	H4'	distance	5.95697288897642
1A34	A	32	ASN	HB3	B	6	A	H3'	distance	7.23254664692873
1A34	A	32	ASN	HB3	B	6	A	HO2'	distance	7.42825289014853
1A34	A	32	ASN	HD21	B	6	A	P	distance	7.62594426940034
1A34	A	32	ASN	HD21	B	6	A	OP1	distance	6.43024299696364
1A34	A	32	ASN	HD21	B	6	A	O5'	distance	7.56285673538776
1A34	A	32	ASN	HD21	B	6	A	C5'	distance	6.51092013466607
1A34	A	32	ASN	HD21	B	6	A	C4'	distance	7.22701238410451
1A34	A	32	ASN	HD21	B	6	A	O3'	distance	7.5742934984063
1A34	A	32	ASN	HD21	B	6	A	H5'	distance	6.27035780478275
1A34	A	32	ASN	HD21	B	6	A	H5''	distance	5.76039894451764
1A34	A	32	ASN	HD21	B	6	A	H4'	distance	6.59516459233581
1A34	A	32	ASN	HD22	B	6	A	P	distance	6.43341487858508
1A34	A	32	ASN	HD22	B	6	A	OP1	distance	5.19268427694193
1A34	A	32	ASN	HD22	B	6	A	OP2	distance	7.68937981894509
1A34	A	32	ASN	HD22	B	6	A	O5'	distance	6.37576513055492
1A34	A	32	ASN	HD22	B	6	A	C5'	distance	5.45635922571086
1A34	A	32	ASN	HD22	B	6	A	C4'	distance	6.23997508007844
1A34	A	32	ASN	HD22	B	6	A	O4'	distance	7.48269663958121
1A34	A	32	ASN	HD22	B	6	A	C3'	distance	6.95733936214125
1A34	A	32	ASN	HD22	B	6	A	O3'	distance	6.2915690411852
1A34	A	32	ASN	HD22	B	6	A	H5'	distance	5.44393956615978
1A34	A	32	ASN	HD22	B	6	A	H5''	distance	4.54866364990862
1A34	A	32	ASN	HD22	B	6	A	H4'	distance	5.75497324059808
1A34	A	32	ASN	HD22	B	6	A	H3'	distance	7.34283473870956
1A34	A	32	ASN	N	B	7	A	P	distance	7.16151164210462
1A34	A	32	ASN	N	B	7	A	OP1	distance	5.82161360792693
1A34	A	32	ASN	N	B	7	A	OP2	distance	7.78978459265723
1A34	A	32	ASN	N	B	7	A	H5''	distance	7.7813955689195
1A34	A	32	ASN	CA	B	7	A	P	distance	7.5802246668552
1A34	A	32	ASN	CA	B	7	A	OP1	distance	6.38837866754938
1A34	A	32	ASN	C	B	7	A	P	distance	7.55233632725662
1A34	A	32	ASN	C	B	7	A	OP1	distance	6.390305939468
1A34	A	32	ASN	O	B	7	A	P	distance	6.60876645070773
1A34	A	32	ASN	O	B	7	A	OP1	distance	5.52180495852579
1A34	A	32	ASN	O	B	7	A	OP2	distance	7.57073913168325
1A34	A	32	ASN	O	B	7	A	O5'	distance	7.75282213132741
1A34	A	32	ASN	O	B	7	A	C5'	distance	7.60313284113858
1A34	A	32	ASN	O	B	7	A	H5'	distance	7.27054832870259
1A34	A	32	ASN	O	B	7	A	H5''	distance	6.98900093003285
1A34	A	32	ASN	CB	B	7	A	P	distance	7.04030517804449
1A34	A	32	ASN	CB	B	7	A	OP1	distance	6.05689846373538
1A34	A	32	ASN	CB	B	7	A	OP2	distance	7.48607787830183
1A34	A	32	ASN	CG	B	7	A	P	distance	7.90580856079883
1A34	A	32	ASN	CG	B	7	A	OP1	distance	7.09791863858695
1A34	A	32	ASN	ND2	B	7	A	P	distance	7.6966868846277
1A34	A	32	ASN	ND2	B	7	A	OP1	distance	7.12212082177774
1A34	A	32	ASN	ND2	B	7	A	OP2	distance	7.99329769244209
1A34	A	32	ASN	H	B	7	A	P	distance	6.58734347062608
1A34	A	32	ASN	H	B	7	A	OP1	distance	5.18410281533844
1A34	A	32	ASN	H	B	7	A	OP2	distance	7.34148670229675
1A34	A	32	ASN	H	B	7	A	O5'	distance	7.72640737988879
1A34	A	32	ASN	H	B	7	A	C5'	distance	7.73273877743196
1A34	A	32	ASN	H	B	7	A	H5'	distance	7.78200109226412
1A34	A	32	ASN	H	B	7	A	H5''	distance	6.94579369114862
1A34	A	32	ASN	HA	B	7	A	OP1	distance	7.44809754232582
1A34	A	32	ASN	HB2	B	7	A	P	distance	7.33880242273901
1A34	A	32	ASN	HB2	B	7	A	OP1	distance	6.37363091181157
1A34	A	32	ASN	HB2	B	7	A	OP2	distance	7.60001249998972
1A34	A	32	ASN	HB3	B	7	A	P	distance	5.99151349827404
1A34	A	32	ASN	HB3	B	7	A	OP1	distance	5.063245994419
1A34	A	32	ASN	HB3	B	7	A	OP2	distance	6.47415670184156
1A34	A	32	ASN	HB3	B	7	A	O5'	distance	7.46199872688276
1A34	A	32	ASN	HB3	B	7	A	C5'	distance	7.79604944827828
1A34	A	32	ASN	HB3	B	7	A	H5'	distance	7.58687689368952
1A34	A	32	ASN	HB3	B	7	A	H5''	distance	7.36360984843711
1A34	A	32	ASN	HD21	B	7	A	OP1	distance	7.94057088627763
1A34	A	32	ASN	HD22	B	7	A	P	distance	6.97026462912277
1A34	A	32	ASN	HD22	B	7	A	OP1	distance	6.48832096924929
1A34	A	32	ASN	HD22	B	7	A	OP2	distance	7.15464506457169
1A34	A	33	PRO	C	B	6	A	H4'	distance	7.92627598560636
1A34	A	33	PRO	O	B	6	A	H4'	distance	7.91757475493601
1A34	A	33	PRO	N	B	7	A	OP1	distance	7.61785658830619
1A34	A	33	PRO	HA	B	7	A	OP1	distance	7.48320472792239
1A34	A	34	THR	N	B	6	A	H4'	distance	7.73236839525899
1A34	A	34	THR	CA	B	6	A	H4'	distance	7.5986592238368
1A34	A	34	THR	C	B	6	A	C5'	distance	7.39764401684753
1A34	A	34	THR	C	B	6	A	C4'	distance	7.54563728256269
1A34	A	34	THR	C	B	6	A	H5'	distance	7.08248014469508
1A34	A	34	THR	C	B	6	A	H5''	distance	6.93383400435863
1A34	A	34	THR	C	B	6	A	H4'	distance	6.59428313010596
1A34	A	34	THR	O	B	6	A	C5'	distance	7.63982002405816
1A34	A	34	THR	O	B	6	A	H5'	distance	7.21645827258774
1A34	A	34	THR	O	B	6	A	H5''	distance	7.16242870819669
1A34	A	34	THR	O	B	6	A	H4'	distance	7.13915884400957
1A34	A	34	THR	H	B	6	A	H4'	distance	7.91020789865854
1A34	A	34	THR	HA	B	6	A	H4'	distance	7.48140768839662
1A34	A	35	PRO	N	B	5	A	O2'	distance	7.74053983905516
1A34	A	35	PRO	N	B	5	A	HO2'	distance	7.83061536534646
1A34	A	35	PRO	CA	B	5	A	C3'	distance	7.79238262664251
1A34	A	35	PRO	CA	B	5	A	O3'	distance	6.86461812484861
1A34	A	35	PRO	CA	B	5	A	C2'	distance	7.34843221374464
1A34	A	35	PRO	CA	B	5	A	O2'	distance	6.37637561628862
1A34	A	35	PRO	CA	B	5	A	H4'	distance	7.7394942341215
1A34	A	35	PRO	CA	B	5	A	H2'	distance	7.32898342200335
1A34	A	35	PRO	CA	B	5	A	HO2'	distance	6.4152137922286
1A34	A	35	PRO	C	B	5	A	C4'	distance	7.89209363857272
1A34	A	35	PRO	C	B	5	A	C3'	distance	7.4630151413487
1A34	A	35	PRO	C	B	5	A	O3'	distance	6.72376962722549
1A34	A	35	PRO	C	B	5	A	C2'	distance	6.87405004346055
1A34	A	35	PRO	C	B	5	A	O2'	distance	5.70340687659578
1A34	A	35	PRO	C	B	5	A	C1'	distance	7.98108971256431
1A34	A	35	PRO	C	B	5	A	H4'	distance	7.12399066535042
1A34	A	35	PRO	C	B	5	A	H2'	distance	7.0041731846093
1A34	A	35	PRO	C	B	5	A	HO2'	distance	5.6662019025093
1A34	A	35	PRO	C	B	5	A	H1'	distance	7.62706057403506
1A34	A	35	PRO	O	B	5	A	O3'	distance	7.7676589780963
1A34	A	35	PRO	O	B	5	A	C2'	distance	7.65657795624129
1A34	A	35	PRO	O	B	5	A	O2'	distance	6.39970764957276
1A34	A	35	PRO	O	B	5	A	H4'	distance	7.95220830964582
1A34	A	35	PRO	O	B	5	A	H2'	distance	7.79364163918255
1A34	A	35	PRO	O	B	5	A	HO2'	distance	6.38278606879473
1A34	A	35	PRO	CB	B	5	A	C4'	distance	7.99769247970939
1A34	A	35	PRO	CB	B	5	A	C3'	distance	7.12489971859254
1A34	A	35	PRO	CB	B	5	A	O3'	distance	6.23688776554461
1A34	A	35	PRO	CB	B	5	A	C2'	distance	6.62115420451752
1A34	A	35	PRO	CB	B	5	A	O2'	distance	5.83662102590189
1A34	A	35	PRO	CB	B	5	A	C1'	distance	7.98561494188143
1A34	A	35	PRO	CB	B	5	A	H4'	distance	7.4677120994318
1A34	A	35	PRO	CB	B	5	A	H3'	distance	7.8332874963198
1A34	A	35	PRO	CB	B	5	A	H2'	distance	6.40933608106175
1A34	A	35	PRO	CB	B	5	A	HO2'	distance	6.06792707602852
1A34	A	35	PRO	CB	B	5	A	H1'	distance	7.83849437073218
1A34	A	35	PRO	CG	B	5	A	O3'	distance	7.45582798889567
1A34	A	35	PRO	CG	B	5	A	C2'	distance	7.54953488633571
1A34	A	35	PRO	CG	B	5	A	O2'	distance	6.78070505183643
1A34	A	35	PRO	CG	B	5	A	H2'	distance	7.2008011359848
1A34	A	35	PRO	CG	B	5	A	HO2'	distance	7.14046644134681
1A34	A	35	PRO	CD	B	5	A	O2'	distance	7.99764234008998
1A34	A	35	PRO	HA	B	5	A	C3'	distance	7.69863890567677
1A34	A	35	PRO	HA	B	5	A	O3'	distance	6.6382714617587
1A34	A	35	PRO	HA	B	5	A	C2'	distance	7.46422092384731
1A34	A	35	PRO	HA	B	5	A	O2'	distance	6.55435320989035
1A34	A	35	PRO	HA	B	5	A	H4'	distance	7.54906490898045
1A34	A	35	PRO	HA	B	5	A	H2'	distance	7.52255634741275
1A34	A	35	PRO	HA	B	5	A	HO2'	distance	6.47450893890803
1A34	A	35	PRO	HB2	B	5	A	C4'	distance	7.09778585194003
1A34	A	35	PRO	HB2	B	5	A	O4'	distance	7.64204063061693
1A34	A	35	PRO	HB2	B	5	A	C3'	distance	6.22520690419202
1A34	A	35	PRO	HB2	B	5	A	O3'	distance	5.46335062026958
1A34	A	35	PRO	HB2	B	5	A	C2'	distance	5.61071706647198
1A34	A	35	PRO	HB2	B	5	A	O2'	distance	4.80490436949582
1A34	A	35	PRO	HB2	B	5	A	C1'	distance	6.94629548752426
1A34	A	35	PRO	HB2	B	5	A	N9	distance	7.84549571410246
1A34	A	35	PRO	HB2	B	5	A	N3	distance	7.52906421808182
1A34	A	35	PRO	HB2	B	5	A	H4'	distance	6.60947539521859
1A34	A	35	PRO	HB2	B	5	A	H3'	distance	6.95408498653849
1A34	A	35	PRO	HB2	B	5	A	H2'	distance	5.40444687271509
1A34	A	35	PRO	HB2	B	5	A	HO2'	distance	5.09886124541549
1A34	A	35	PRO	HB2	B	5	A	H1'	distance	6.77261212531767
1A34	A	35	PRO	HB3	B	5	A	C3'	distance	7.11798862038989
1A34	A	35	PRO	HB3	B	5	A	O3'	distance	6.09450071786032
1A34	A	35	PRO	HB3	B	5	A	C2'	distance	6.8055586838995
1A34	A	35	PRO	HB3	B	5	A	O2'	distance	6.20032168520311
1A34	A	35	PRO	HB3	B	5	A	H4'	distance	7.61131880819612
1A34	A	35	PRO	HB3	B	5	A	H3'	distance	7.73730269538422
1A34	A	35	PRO	HB3	B	5	A	H2'	distance	6.54293733731265
1A34	A	35	PRO	HB3	B	5	A	HO2'	distance	6.41967577062892
1A34	A	35	PRO	HG2	B	5	A	O3'	distance	7.512609333647
1A34	A	35	PRO	HG2	B	5	A	C2'	distance	7.26071215515393
1A34	A	35	PRO	HG2	B	5	A	O2'	distance	6.41820013711009
1A34	A	35	PRO	HG2	B	5	A	H2'	distance	6.90959195611434
1A34	A	35	PRO	HG2	B	5	A	HO2'	distance	6.84078979358378
1A34	A	35	PRO	HG3	B	5	A	O3'	distance	7.60893060817353
1A34	A	35	PRO	HG3	B	5	A	C2'	distance	7.7710793973553
1A34	A	35	PRO	HG3	B	5	A	O2'	distance	7.17683140389964
1A34	A	35	PRO	HG3	B	5	A	H2'	distance	7.29546715433631
1A34	A	35	PRO	HG3	B	5	A	HO2'	distance	7.61236067195979
1A34	A	35	PRO	N	B	6	A	OP1	distance	7.64128438156832
1A34	A	35	PRO	N	B	6	A	O5'	distance	7.6413819430781
1A34	A	35	PRO	N	B	6	A	C5'	distance	6.2597658901911
1A34	A	35	PRO	N	B	6	A	C4'	distance	6.28787420357628
1A34	A	35	PRO	N	B	6	A	O4'	distance	7.11255298750034
1A34	A	35	PRO	N	B	6	A	C3'	distance	7.30873108001656
1A34	A	35	PRO	N	B	6	A	O3'	distance	6.89152827753032
1A34	A	35	PRO	N	B	6	A	C2'	distance	7.84612133477427
1A34	A	35	PRO	N	B	6	A	O2'	distance	7.10564177256355
1A34	A	35	PRO	N	B	6	A	H5'	distance	5.98022549742065
1A34	A	35	PRO	N	B	6	A	H5''	distance	5.87484212553836
1A34	A	35	PRO	N	B	6	A	H4'	distance	5.30861695736281
1A34	A	35	PRO	N	B	6	A	HO2'	distance	7.29706550607845
1A34	A	35	PRO	CA	B	6	A	P	distance	7.04438705637333
1A34	A	35	PRO	CA	B	6	A	OP1	distance	6.37972805063037
1A34	A	35	PRO	CA	B	6	A	O5'	distance	6.45972096920603
1A34	A	35	PRO	CA	B	6	A	C5'	distance	5.1113186165607
1A34	A	35	PRO	CA	B	6	A	C4'	distance	5.35861260029124
1A34	A	35	PRO	CA	B	6	A	O4'	distance	6.1345287512571
1A34	A	35	PRO	CA	B	6	A	C3'	distance	6.54643452575522
1A34	A	35	PRO	CA	B	6	A	O3'	distance	6.32294132504802
1A34	A	35	PRO	CA	B	6	A	C2'	distance	7.20279869217515
1A34	A	35	PRO	CA	B	6	A	O2'	distance	6.66986971386998
1A34	A	35	PRO	CA	B	6	A	C1'	distance	7.26905365229891
1A34	A	35	PRO	CA	B	6	A	H5'	distance	4.69511938080386
1A34	A	35	PRO	CA	B	6	A	H5''	distance	4.79793340929197
1A34	A	35	PRO	CA	B	6	A	H4'	distance	4.4926429860384
1A34	A	35	PRO	CA	B	6	A	H3'	distance	7.28437272522487
1A34	A	35	PRO	CA	B	6	A	HO2'	distance	6.97832601703302
1A34	A	35	PRO	CA	B	6	A	H1'	distance	7.46677802000301
1A34	A	35	PRO	CA	B	6	A	H8	distance	7.97456638319602
1A34	A	35	PRO	C	B	6	A	P	distance	7.2414007622835
1A34	A	35	PRO	C	B	6	A	OP1	distance	6.72608132570518
1A34	A	35	PRO	C	B	6	A	O5'	distance	6.74195068210974
1A34	A	35	PRO	C	B	6	A	C5'	distance	5.45753039386864
1A34	A	35	PRO	C	B	6	A	C4'	distance	5.75485577577753
1A34	A	35	PRO	C	B	6	A	O4'	distance	6.20718639965001
1A34	A	35	PRO	C	B	6	A	C3'	distance	7.12977958986111
1A34	A	35	PRO	C	B	6	A	O3'	distance	7.18915092344012
1A34	A	35	PRO	C	B	6	A	C2'	distance	7.65400921086459
1A34	A	35	PRO	C	B	6	A	O2'	distance	7.1566065981022
1A34	A	35	PRO	C	B	6	A	C1'	distance	7.41950463306008
1A34	A	35	PRO	C	B	6	A	H5'	distance	4.77626234622848
1A34	A	35	PRO	C	B	6	A	H5''	distance	5.40331240999445
1A34	A	35	PRO	C	B	6	A	H4'	distance	4.98321954162166
1A34	A	35	PRO	C	B	6	A	H3'	distance	7.82404128312217
1A34	A	35	PRO	C	B	6	A	HO2'	distance	7.63321544304888
1A34	A	35	PRO	C	B	6	A	H1'	distance	7.48322056336709
1A34	A	35	PRO	O	B	6	A	OP1	distance	7.92430855027743
1A34	A	35	PRO	O	B	6	A	O5'	distance	7.80978674484778
1A34	A	35	PRO	O	B	6	A	C5'	distance	6.51587952620366
1A34	A	35	PRO	O	B	6	A	C4'	distance	6.65520630784652
1A34	A	35	PRO	O	B	6	A	O4'	distance	6.96143182111267
1A34	A	35	PRO	O	B	6	A	O2'	distance	7.73548834916064
1A34	A	35	PRO	O	B	6	A	H5'	distance	5.81872288393252
1A34	A	35	PRO	O	B	6	A	H5''	distance	6.53777293885311
1A34	A	35	PRO	O	B	6	A	H4'	distance	5.83174990890384
1A34	A	35	PRO	CB	B	6	A	P	distance	6.2130766935553
1A34	A	35	PRO	CB	B	6	A	OP1	distance	5.73835769188363
1A34	A	35	PRO	CB	B	6	A	OP2	distance	7.65154735984821
1A34	A	35	PRO	CB	B	6	A	O5'	distance	5.37195457910806
1A34	A	35	PRO	CB	B	6	A	C5'	distance	3.9689309643782
1A34	A	35	PRO	CB	B	6	A	C5'	vdw	3.9689309643782
1A34	A	35	PRO	CB	B	6	A	C4'	distance	3.98016406697011
1A34	A	35	PRO	CB	B	6	A	C4'	vdw	3.98016406697011
1A34	A	35	PRO	CB	B	6	A	O4'	distance	4.8456050189837
1A34	A	35	PRO	CB	B	6	A	C3'	distance	5.09813083394297
1A34	A	35	PRO	CB	B	6	A	O3'	distance	4.88661232348137
1A34	A	35	PRO	CB	B	6	A	C2'	distance	5.72340196037287
1A34	A	35	PRO	CB	B	6	A	O2'	distance	5.20014163268656
1A34	A	35	PRO	CB	B	6	A	C1'	distance	5.89285754112553
1A34	A	35	PRO	CB	B	6	A	N9	distance	7.06056208810602
1A34	A	35	PRO	CB	B	6	A	C8	distance	7.3877598093062
1A34	A	35	PRO	CB	B	6	A	H5'	distance	3.75596339172788
1A34	A	35	PRO	CB	B	6	A	H5''	distance	3.70254047918453
1A34	A	35	PRO	CB	B	6	A	H4'	distance	3.04958259438895
1A34	A	35	PRO	CB	B	6	A	H4'	vdw	3.04958259438895
1A34	A	35	PRO	CB	B	6	A	H3'	distance	5.89644545467861
1A34	A	35	PRO	CB	B	6	A	H2'	distance	6.75870202035864
1A34	A	35	PRO	CB	B	6	A	HO2'	distance	5.49411730854011
1A34	A	35	PRO	CB	B	6	A	H1'	distance	6.14298697703324
1A34	A	35	PRO	CB	B	6	A	H8	distance	6.82029104950808
1A34	A	35	PRO	CG	B	6	A	P	distance	7.3604775660279
1A34	A	35	PRO	CG	B	6	A	OP1	distance	7.0200247150562
1A34	A	35	PRO	CG	B	6	A	O5'	distance	6.30228418908573
1A34	A	35	PRO	CG	B	6	A	C5'	distance	4.89782900885688
1A34	A	35	PRO	CG	B	6	A	C4'	distance	4.46179179254254
1A34	A	35	PRO	CG	B	6	A	O4'	distance	5.21718372304446
1A34	A	35	PRO	CG	B	6	A	C3'	distance	5.36943591078244
1A34	A	35	PRO	CG	B	6	A	O3'	distance	5.06613600291188
1A34	A	35	PRO	CG	B	6	A	C2'	distance	5.66731647254677
1A34	A	35	PRO	CG	B	6	A	O2'	distance	4.80978928852398
1A34	A	35	PRO	CG	B	6	A	C1'	distance	5.99678613925827
1A34	A	35	PRO	CG	B	6	A	N9	distance	7.32283312659793
1A34	A	35	PRO	CG	B	6	A	C8	distance	7.90393781605093
1A34	A	35	PRO	CG	B	6	A	H5'	distance	4.82721627856056
1A34	A	35	PRO	CG	B	6	A	H5''	distance	4.71626229126413
1A34	A	35	PRO	CG	B	6	A	H4'	distance	3.39141474903911
1A34	A	35	PRO	CG	B	6	A	H4'	vdw	3.39141474903911
1A34	A	35	PRO	CG	B	6	A	H3'	distance	6.32607453323149
1A34	A	35	PRO	CG	B	6	A	H2'	distance	6.65704836996097
1A34	A	35	PRO	CG	B	6	A	HO2'	distance	5.0326117473932
1A34	A	35	PRO	CG	B	6	A	H1'	distance	6.07525694929853
1A34	A	35	PRO	CG	B	6	A	H8	distance	7.51263176257162
1A34	A	35	PRO	CD	B	6	A	O5'	distance	7.64592950529889
1A34	A	35	PRO	CD	B	6	A	C5'	distance	6.23990023958717
1A34	A	35	PRO	CD	B	6	A	C4'	distance	5.92043528805104
1A34	A	35	PRO	CD	B	6	A	O4'	distance	6.71015573589764
1A34	A	35	PRO	CD	B	6	A	C3'	distance	6.7749804427762
1A34	A	35	PRO	CD	B	6	A	O3'	distance	6.31115884762854
1A34	A	35	PRO	CD	B	6	A	C2'	distance	7.09566135043098
1A34	A	35	PRO	CD	B	6	A	O2'	distance	6.1686294263799
1A34	A	35	PRO	CD	B	6	A	C1'	distance	7.48461662344839
1A34	A	35	PRO	CD	B	6	A	H5'	distance	6.12239046451629
1A34	A	35	PRO	CD	B	6	A	H5''	distance	5.92993676188878
1A34	A	35	PRO	CD	B	6	A	H4'	distance	4.85845798582225
1A34	A	35	PRO	CD	B	6	A	H3'	distance	7.72289900231772
1A34	A	35	PRO	CD	B	6	A	HO2'	distance	6.29604931683353
1A34	A	35	PRO	CD	B	6	A	H1'	distance	7.53086801105955
1A34	A	35	PRO	HA	B	6	A	P	distance	6.77141292493671
1A34	A	35	PRO	HA	B	6	A	OP1	distance	5.91257101437268
1A34	A	35	PRO	HA	B	6	A	O5'	distance	6.40030632079434
1A34	A	35	PRO	HA	B	6	A	C5'	distance	5.14710423442153
1A34	A	35	PRO	HA	B	6	A	C4'	distance	5.65363820915346
1A34	A	35	PRO	HA	B	6	A	O4'	distance	6.54958907107919
1A34	A	35	PRO	HA	B	6	A	C3'	distance	6.79914148992356
1A34	A	35	PRO	HA	B	6	A	O3'	distance	6.49857284332491
1A34	A	35	PRO	HA	B	6	A	C2'	distance	7.64968620271446
1A34	A	35	PRO	HA	B	6	A	O2'	distance	7.26688585296342
1A34	A	35	PRO	HA	B	6	A	C1'	distance	7.74666605708546
1A34	A	35	PRO	HA	B	6	A	H5'	distance	4.74448585201811
1A34	A	35	PRO	HA	B	6	A	H5''	distance	4.67634654404483
1A34	A	35	PRO	HA	B	6	A	H4'	distance	4.90518552146603
1A34	A	35	PRO	HA	B	6	A	H3'	distance	7.42640559086292
1A34	A	35	PRO	HA	B	6	A	HO2'	distance	7.52516511446759
1A34	A	35	PRO	HB2	B	6	A	P	distance	5.58873518785781
1A34	A	35	PRO	HB2	B	6	A	OP1	distance	5.31622422401463
1A34	A	35	PRO	HB2	B	6	A	OP2	distance	7.02313576687793
1A34	A	35	PRO	HB2	B	6	A	O5'	distance	4.70180401548172
1A34	A	35	PRO	HB2	B	6	A	C5'	distance	3.30608681071747
1A34	A	35	PRO	HB2	B	6	A	C5'	vdw	3.30608681071747
1A34	A	35	PRO	HB2	B	6	A	C4'	distance	3.32418546414005
1A34	A	35	PRO	HB2	B	6	A	C4'	vdw	3.32418546414005
1A34	A	35	PRO	HB2	B	6	A	O4'	distance	3.98129790395042
1A34	A	35	PRO	HB2	B	6	A	C3'	distance	4.63909614041356
1A34	A	35	PRO	HB2	B	6	A	O3'	distance	4.73415768643166
1A34	A	35	PRO	HB2	B	6	A	C2'	distance	5.19863703291545
1A34	A	35	PRO	HB2	B	6	A	O2'	distance	4.79483284380175
1A34	A	35	PRO	HB2	B	6	A	C1'	distance	5.12856032430155
1A34	A	35	PRO	HB2	B	6	A	N9	distance	6.26161848087217
1A34	A	35	PRO	HB2	B	6	A	C8	distance	6.55408925786032
1A34	A	35	PRO	HB2	B	6	A	N7	distance	7.86459210639687
1A34	A	35	PRO	HB2	B	6	A	C4	distance	7.54487382266927
1A34	A	35	PRO	HB2	B	6	A	H5'	distance	2.93177250140593
1A34	A	35	PRO	HB2	B	6	A	H5'	vdw	2.93177250140593
1A34	A	35	PRO	HB2	B	6	A	H5''	distance	3.31478641845897
1A34	A	35	PRO	HB2	B	6	A	H4'	distance	2.48622223463631
1A34	A	35	PRO	HB2	B	6	A	H4'	vdw	2.48622223463631
1A34	A	35	PRO	HB2	B	6	A	H3'	distance	5.39216431500376
1A34	A	35	PRO	HB2	B	6	A	H2'	distance	6.26777073607515
1A34	A	35	PRO	HB2	B	6	A	HO2'	distance	5.24844110188921
1A34	A	35	PRO	HB2	B	6	A	H1'	distance	5.34761778738907
1A34	A	35	PRO	HB2	B	6	A	H8	distance	5.9657008808689
1A34	A	35	PRO	HB3	B	6	A	P	distance	5.81863815681986
1A34	A	35	PRO	HB3	B	6	A	OP1	distance	5.21897949794785
1A34	A	35	PRO	HB3	B	6	A	OP2	distance	7.21752554550381
1A34	A	35	PRO	HB3	B	6	A	O5'	distance	5.01459848841361
1A34	A	35	PRO	HB3	B	6	A	C5'	distance	3.67376387374039
1A34	A	35	PRO	HB3	B	6	A	C5'	vdw	3.67376387374039
1A34	A	35	PRO	HB3	B	6	A	C4'	distance	3.79671357887318
1A34	A	35	PRO	HB3	B	6	A	O4'	distance	4.92403675859553
1A34	A	35	PRO	HB3	B	6	A	C3'	distance	4.71004394883954
1A34	A	35	PRO	HB3	B	6	A	O3'	distance	4.26808270772721
1A34	A	35	PRO	HB3	B	6	A	C2'	distance	5.55269808291429
1A34	A	35	PRO	HB3	B	6	A	O2'	distance	5.16250995156426
1A34	A	35	PRO	HB3	B	6	A	C1'	distance	5.92262104139713
1A34	A	35	PRO	HB3	B	6	A	N9	distance	6.99937775805821
1A34	A	35	PRO	HB3	B	6	A	C8	distance	7.25610425779564
1A34	A	35	PRO	HB3	B	6	A	H5'	distance	3.6978562708683
1A34	A	35	PRO	HB3	B	6	A	H5''	distance	3.14240576628799
1A34	A	35	PRO	HB3	B	6	A	H5''	vdw	3.14240576628799
1A34	A	35	PRO	HB3	B	6	A	H4'	distance	2.95823156632472
1A34	A	35	PRO	HB3	B	6	A	H4'	vdw	2.95823156632472
1A34	A	35	PRO	HB3	B	6	A	H3'	distance	5.44761406489116
1A34	A	35	PRO	HB3	B	6	A	H2'	distance	6.52772556102047
1A34	A	35	PRO	HB3	B	6	A	HO2'	distance	5.3104983758589
1A34	A	35	PRO	HB3	B	6	A	H1'	distance	6.33930682330489
1A34	A	35	PRO	HB3	B	6	A	H8	distance	6.68393417083083
1A34	A	35	PRO	HG2	B	6	A	P	distance	7.57900481593725
1A34	A	35	PRO	HG2	B	6	A	OP1	distance	7.40709247950908
1A34	A	35	PRO	HG2	B	6	A	O5'	distance	6.45891894979338
1A34	A	35	PRO	HG2	B	6	A	C5'	distance	5.07397487183372
1A34	A	35	PRO	HG2	B	6	A	C4'	distance	4.50360189181948
1A34	A	35	PRO	HG2	B	6	A	O4'	distance	4.9601151196318
1A34	A	35	PRO	HG2	B	6	A	C3'	distance	5.51739195635039
1A34	A	35	PRO	HG2	B	6	A	O3'	distance	5.46523906155989
1A34	A	35	PRO	HG2	B	6	A	C2'	distance	5.58077593171416
1A34	A	35	PRO	HG2	B	6	A	O2'	distance	4.64546800656296
1A34	A	35	PRO	HG2	B	6	A	C1'	distance	5.70387201819957
1A34	A	35	PRO	HG2	B	6	A	N9	distance	7.07878697235621
1A34	A	35	PRO	HG2	B	6	A	C8	distance	7.73895916774342
1A34	A	35	PRO	HG2	B	6	A	H5'	distance	4.88368764357427
1A34	A	35	PRO	HG2	B	6	A	H5''	distance	5.11877153231125
1A34	A	35	PRO	HG2	B	6	A	H4'	distance	3.46015057475827
1A34	A	35	PRO	HG2	B	6	A	H3'	distance	6.49252393141527
1A34	A	35	PRO	HG2	B	6	A	H2'	distance	6.58906313522643
1A34	A	35	PRO	HG2	B	6	A	HO2'	distance	5.02886478243351
1A34	A	35	PRO	HG2	B	6	A	H1'	distance	5.60566311866848
1A34	A	35	PRO	HG2	B	6	A	H8	distance	7.39500236646345
1A34	A	35	PRO	HG3	B	6	A	P	distance	7.29673639375852
1A34	A	35	PRO	HG3	B	6	A	OP1	distance	7.0059349839975
1A34	A	35	PRO	HG3	B	6	A	O5'	distance	6.12247956305287
1A34	A	35	PRO	HG3	B	6	A	C5'	distance	4.77866100492596
1A34	A	35	PRO	HG3	B	6	A	C4'	distance	4.15295485166887
1A34	A	35	PRO	HG3	B	6	A	O4'	distance	5.04479176973639
1A34	A	35	PRO	HG3	B	6	A	C3'	distance	4.78325684027107
1A34	A	35	PRO	HG3	B	6	A	O3'	distance	4.29811772756401
1A34	A	35	PRO	HG3	B	6	A	C2'	distance	5.06215665502363
1A34	A	35	PRO	HG3	B	6	A	O2'	distance	4.1600361777273
1A34	A	35	PRO	HG3	B	6	A	C1'	distance	5.64215402129364
1A34	A	35	PRO	HG3	B	6	A	N9	distance	6.96392511447388
1A34	A	35	PRO	HG3	B	6	A	C8	distance	7.62054295965845
1A34	A	35	PRO	HG3	B	6	A	H5'	distance	4.94551038822082
1A34	A	35	PRO	HG3	B	6	A	H5''	distance	4.52938472642809
1A34	A	35	PRO	HG3	B	6	A	H4'	distance	3.09552612652518
1A34	A	35	PRO	HG3	B	6	A	H4'	vdw	3.09552612652518
1A34	A	35	PRO	HG3	B	6	A	H3'	distance	5.78021080930445
1A34	A	35	PRO	HG3	B	6	A	H2'	distance	5.97909968139017
1A34	A	35	PRO	HG3	B	6	A	HO2'	distance	4.22130418235881
1A34	A	35	PRO	HG3	B	6	A	H1'	distance	5.79673433926379
1A34	A	35	PRO	HG3	B	6	A	H8	distance	7.32753096206355
1A34	A	35	PRO	HD2	B	6	A	C5'	distance	7.02023859993377
1A34	A	35	PRO	HD2	B	6	A	C4'	distance	6.5924463592812
1A34	A	35	PRO	HD2	B	6	A	O4'	distance	7.21459361294869
1A34	A	35	PRO	HD2	B	6	A	C3'	distance	7.47064260957516
1A34	A	35	PRO	HD2	B	6	A	O3'	distance	7.09975753107104
1A34	A	35	PRO	HD2	B	6	A	C2'	distance	7.60921671395946
1A34	A	35	PRO	HD2	B	6	A	O2'	distance	6.56361104880537
1A34	A	35	PRO	HD2	B	6	A	C1'	distance	7.92209637659124
1A34	A	35	PRO	HD2	B	6	A	H5'	distance	6.83839527959594
1A34	A	35	PRO	HD2	B	6	A	H5''	distance	6.82032645846224
1A34	A	35	PRO	HD2	B	6	A	H4'	distance	5.51806786837567
1A34	A	35	PRO	HD2	B	6	A	HO2'	distance	6.74008649796128
1A34	A	35	PRO	HD2	B	6	A	H1'	distance	7.82645794724536
1A34	A	35	PRO	HD3	B	6	A	O5'	distance	7.95878822434673
1A34	A	35	PRO	HD3	B	6	A	C5'	distance	6.59190131904294
1A34	A	35	PRO	HD3	B	6	A	C4'	distance	6.24738777410207
1A34	A	35	PRO	HD3	B	6	A	O4'	distance	7.1868923743159
1A34	A	35	PRO	HD3	B	6	A	C3'	distance	6.90102688010995
1A34	A	35	PRO	HD3	B	6	A	O3'	distance	6.2223151639884
1A34	A	35	PRO	HD3	B	6	A	C2'	distance	7.28091546441792
1A34	A	35	PRO	HD3	B	6	A	O2'	distance	6.35033455811582
1A34	A	35	PRO	HD3	B	6	A	C1'	distance	7.8705083698577
1A34	A	35	PRO	HD3	B	6	A	H5'	distance	6.62586877322514
1A34	A	35	PRO	HD3	B	6	A	H5''	distance	6.14579482247822
1A34	A	35	PRO	HD3	B	6	A	H4'	distance	5.2048048954788
1A34	A	35	PRO	HD3	B	6	A	H3'	distance	7.84423794896611
1A34	A	35	PRO	HD3	B	6	A	HO2'	distance	6.31757398057197
1A34	A	35	PRO	HD3	B	6	A	H1'	distance	7.99528917550829
1A34	A	35	PRO	N	B	7	A	OP1	distance	7.78748200639976
1A34	A	35	PRO	CA	B	7	A	P	distance	7.65210003855151
1A34	A	35	PRO	CA	B	7	A	OP1	distance	7.52361515496374
1A34	A	35	PRO	CB	B	7	A	P	distance	6.28567291544828
1A34	A	35	PRO	CB	B	7	A	OP1	distance	6.27454014251244
1A34	A	35	PRO	CB	B	7	A	OP2	distance	6.90363100114715
1A34	A	35	PRO	CB	B	7	A	O5'	distance	7.42708778728244
1A34	A	35	PRO	CB	B	7	A	C5'	distance	7.60463786120023
1A34	A	35	PRO	CB	B	7	A	H5'	distance	6.83585086145097
1A34	A	35	PRO	CB	B	7	A	H5''	distance	7.65615961171134
1A34	A	35	PRO	CG	B	7	A	P	distance	6.45917068980221
1A34	A	35	PRO	CG	B	7	A	OP1	distance	6.35198394204519
1A34	A	35	PRO	CG	B	7	A	OP2	distance	7.34170177819829
1A34	A	35	PRO	CG	B	7	A	O5'	distance	7.39646030206341
1A34	A	35	PRO	CG	B	7	A	C5'	distance	7.29606051235871
1A34	A	35	PRO	CG	B	7	A	H5'	distance	6.44624115279595
1A34	A	35	PRO	CG	B	7	A	H5''	distance	7.2734416887743
1A34	A	35	PRO	CD	B	7	A	P	distance	7.56318306006142
1A34	A	35	PRO	CD	B	7	A	OP1	distance	7.21247183703341
1A34	A	35	PRO	CD	B	7	A	H5'	distance	7.56095939679615
1A34	A	35	PRO	HA	B	7	A	P	distance	7.70083846084308
1A34	A	35	PRO	HA	B	7	A	OP1	distance	7.50743757882808
1A34	A	35	PRO	HB2	B	7	A	P	distance	6.25071395922098
1A34	A	35	PRO	HB2	B	7	A	OP1	distance	6.49537704833215
1A34	A	35	PRO	HB2	B	7	A	OP2	distance	6.7528152647618
1A34	A	35	PRO	HB2	B	7	A	O5'	distance	7.30796483297505
1A34	A	35	PRO	HB2	B	7	A	C5'	distance	7.56359359035108
1A34	A	35	PRO	HB2	B	7	A	H5'	distance	6.74919624844322
1A34	A	35	PRO	HB2	B	7	A	H5''	distance	7.76679992017304
1A34	A	35	PRO	HB3	B	7	A	P	distance	5.51795342495748
1A34	A	35	PRO	HB3	B	7	A	OP1	distance	5.38937250521803
1A34	A	35	PRO	HB3	B	7	A	OP2	distance	6.11032151363576
1A34	A	35	PRO	HB3	B	7	A	O5'	distance	6.78239286682805
1A34	A	35	PRO	HB3	B	7	A	C5'	distance	7.04447946976922
1A34	A	35	PRO	HB3	B	7	A	H5'	distance	6.38636085732712
1A34	A	35	PRO	HB3	B	7	A	H5''	distance	7.03022261382952
1A34	A	35	PRO	HG2	B	7	A	P	distance	6.96571302882914
1A34	A	35	PRO	HG2	B	7	A	OP1	distance	7.03731454462567
1A34	A	35	PRO	HG2	B	7	A	OP2	distance	7.83178887611253
1A34	A	35	PRO	HG2	B	7	A	O5'	distance	7.75706368415266
1A34	A	35	PRO	HG2	B	7	A	C5'	distance	7.61001465175988
1A34	A	35	PRO	HG2	B	7	A	H5'	distance	6.67208850360965
1A34	A	35	PRO	HG2	B	7	A	H5''	distance	7.69902240547461
1A34	A	35	PRO	HG3	B	7	A	P	distance	5.60393647358712
1A34	A	35	PRO	HG3	B	7	A	OP1	distance	5.43060162412969
1A34	A	35	PRO	HG3	B	7	A	OP2	distance	6.6115036867569
1A34	A	35	PRO	HG3	B	7	A	O5'	distance	6.48346797632255
1A34	A	35	PRO	HG3	B	7	A	C5'	distance	6.30606604786217
1A34	A	35	PRO	HG3	B	7	A	C4'	distance	7.57703147677242
1A34	A	35	PRO	HG3	B	7	A	O4'	distance	7.72771382751717
1A34	A	35	PRO	HG3	B	7	A	H5'	distance	5.48257503368627
1A34	A	35	PRO	HG3	B	7	A	H5''	distance	6.23022888825122
1A34	A	35	PRO	HG3	B	7	A	H4'	distance	7.642130134982
1A34	A	35	PRO	HD3	B	7	A	P	distance	7.29732731895727
1A34	A	35	PRO	HD3	B	7	A	OP1	distance	6.7476921980778
1A34	A	35	PRO	HD3	B	7	A	H5'	distance	7.33554053904687
1A34	A	35	PRO	HD3	B	7	A	H5''	distance	7.73846767777704
1A34	A	36	THR	OG1	B	4	A	O2'	distance	7.72795678041745
1A34	A	36	THR	OG1	B	4	A	H2'	distance	7.65130394115931
1A34	A	36	THR	HB	B	4	A	O2'	distance	7.90133368489143
1A34	A	36	THR	HG1	B	4	A	C2'	distance	7.92166106318618
1A34	A	36	THR	HG1	B	4	A	O2'	distance	7.50655886541896
1A34	A	36	THR	HG1	B	4	A	H2'	distance	7.22480795592519
1A34	A	36	THR	HG1	B	4	A	H2	distance	7.99682399456184
1A34	A	36	THR	N	B	5	A	C5'	distance	7.84183269395618
1A34	A	36	THR	N	B	5	A	C4'	distance	6.63872660982511
1A34	A	36	THR	N	B	5	A	O4'	distance	7.20307115055794
1A34	A	36	THR	N	B	5	A	C3'	distance	6.32105703185789
1A34	A	36	THR	N	B	5	A	O3'	distance	5.61311063493318
1A34	A	36	THR	N	B	5	A	C2'	distance	5.81647049334904
1A34	A	36	THR	N	B	5	A	O2'	distance	4.62169373714875
1A34	A	36	THR	N	B	5	A	C1'	distance	6.88559873939805
1A34	A	36	THR	N	B	5	A	H5''	distance	7.6168658909029
1A34	A	36	THR	N	B	5	A	H4'	distance	5.83134821460698
1A34	A	36	THR	N	B	5	A	H3'	distance	7.29475763819471
1A34	A	36	THR	N	B	5	A	H2'	distance	6.08621302617646
1A34	A	36	THR	N	B	5	A	HO2'	distance	4.46316221977199
1A34	A	36	THR	N	B	5	A	H1'	distance	6.58552473232012
1A34	A	36	THR	CA	B	5	A	C5'	distance	7.4296461557735
1A34	A	36	THR	CA	B	5	A	C4'	distance	6.19885061926806
1A34	A	36	THR	CA	B	5	A	O4'	distance	6.57019999695596
1A34	A	36	THR	CA	B	5	A	C3'	distance	6.16832311086247
1A34	A	36	THR	CA	B	5	A	O3'	distance	5.72670105732786
1A34	A	36	THR	CA	B	5	A	C2'	distance	5.55173207206544
1A34	A	36	THR	CA	B	5	A	O2'	distance	4.20322007513288
1A34	A	36	THR	CA	B	5	A	C1'	distance	6.34907505074558
1A34	A	36	THR	CA	B	5	A	N9	distance	7.69342121555814
1A34	A	36	THR	CA	B	5	A	N3	distance	7.9867909074922
1A34	A	36	THR	CA	B	5	A	H5'	distance	7.71555785410232
1A34	A	36	THR	CA	B	5	A	H5''	distance	7.32826350508768
1A34	A	36	THR	CA	B	5	A	H4'	distance	5.33442086828552
1A34	A	36	THR	CA	B	5	A	H3'	distance	7.21003391115465
1A34	A	36	THR	CA	B	5	A	H2'	distance	6.00514004832527
1A34	A	36	THR	CA	B	5	A	HO2'	distance	3.91156094161909
1A34	A	36	THR	CA	B	5	A	H1'	distance	5.90824254749245
1A34	A	36	THR	C	B	5	A	C5'	distance	7.44167978348974
1A34	A	36	THR	C	B	5	A	C4'	distance	6.04749014054591
1A34	A	36	THR	C	B	5	A	O4'	distance	6.12042825299015
1A34	A	36	THR	C	B	5	A	C3'	distance	5.90612173934808
1A34	A	36	THR	C	B	5	A	O3'	distance	5.74659699300377
1A34	A	36	THR	C	B	5	A	C2'	distance	4.9462827456586
1A34	A	36	THR	C	B	5	A	O2'	distance	3.5585234297388
1A34	A	36	THR	C	B	5	A	O2'	vdw	3.5585234297388
1A34	A	36	THR	C	B	5	A	C1'	distance	5.62677811895937
1A34	A	36	THR	C	B	5	A	N9	distance	6.89483531347922
1A34	A	36	THR	C	B	5	A	C2	distance	7.92243125561844
1A34	A	36	THR	C	B	5	A	N3	distance	6.83751950637072
1A34	A	36	THR	C	B	5	A	C4	distance	7.35101850086095
1A34	A	36	THR	C	B	5	A	H5'	distance	7.73640413887486
1A34	A	36	THR	C	B	5	A	H5''	distance	7.54646765049715
1A34	A	36	THR	C	B	5	A	H4'	distance	5.36462803929592
1A34	A	36	THR	C	B	5	A	H3'	distance	6.89230839414488
1A34	A	36	THR	C	B	5	A	H2'	distance	5.28308214965469
1A34	A	36	THR	C	B	5	A	HO2'	distance	3.55485878763138
1A34	A	36	THR	C	B	5	A	HO2'	vdw	3.55485878763138
1A34	A	36	THR	C	B	5	A	H1'	distance	5.01095819180324
1A34	A	36	THR	C	B	5	A	H2	distance	7.86269247777121
1A34	A	36	THR	O	B	5	A	C5'	distance	7.58389576668878
1A34	A	36	THR	O	B	5	A	C4'	distance	6.12585765423912
1A34	A	36	THR	O	B	5	A	O4'	distance	6.19593132628179
1A34	A	36	THR	O	B	5	A	C3'	distance	5.68221831681959
1A34	A	36	THR	O	B	5	A	O3'	distance	5.50511107971492
1A34	A	36	THR	O	B	5	A	C2'	distance	4.60443937955534
1A34	A	36	THR	O	B	5	A	O2'	distance	3.36153744587206
1A34	A	36	THR	O	B	5	A	O2'	vdw	3.36153744587206
1A34	A	36	THR	O	B	5	A	C1'	distance	5.4617584164809
1A34	A	36	THR	O	B	5	A	N9	distance	6.57210308805332
1A34	A	36	THR	O	B	5	A	C8	distance	7.83660953474141
1A34	A	36	THR	O	B	5	A	C2	distance	7.19408423637088
1A34	A	36	THR	O	B	5	A	N3	distance	6.20488646149146
1A34	A	36	THR	O	B	5	A	C4	distance	6.84395032126914
1A34	A	36	THR	O	B	5	A	H5''	distance	7.71448125281279
1A34	A	36	THR	O	B	5	A	H4'	distance	5.59893641685633
1A34	A	36	THR	O	B	5	A	H3'	distance	6.57231663875076
1A34	A	36	THR	O	B	5	A	H2'	distance	4.69379015295741
1A34	A	36	THR	O	B	5	A	HO2'	distance	3.65769626951173
1A34	A	36	THR	O	B	5	A	H1'	distance	4.89780797908616
1A34	A	36	THR	O	B	5	A	H2	distance	7.05753058796064
1A34	A	36	THR	CB	B	5	A	O5'	distance	7.36314993735697
1A34	A	36	THR	CB	B	5	A	C5'	distance	6.16123705111238
1A34	A	36	THR	CB	B	5	A	C4'	distance	5.07676599815276
1A34	A	36	THR	CB	B	5	A	O4'	distance	5.58216051363628
1A34	A	36	THR	CB	B	5	A	C3'	distance	5.31608521376398
1A34	A	36	THR	CB	B	5	A	O3'	distance	4.90042416531467
1A34	A	36	THR	CB	B	5	A	C2'	distance	4.98094017229679
1A34	A	36	THR	CB	B	5	A	O2'	distance	3.73403307430451
1A34	A	36	THR	CB	B	5	A	O2'	vdw	3.73403307430451
1A34	A	36	THR	CB	B	5	A	C1'	distance	5.66546926564782
1A34	A	36	THR	CB	B	5	A	N9	distance	7.07227785087662
1A34	A	36	THR	CB	B	5	A	C8	distance	7.99382636789166
1A34	A	36	THR	CB	B	5	A	N3	distance	7.8351526468857
1A34	A	36	THR	CB	B	5	A	C4	distance	7.92673734899801
1A34	A	36	THR	CB	B	5	A	H5'	distance	6.37145109060723
1A34	A	36	THR	CB	B	5	A	H5''	distance	6.00758237563165
1A34	A	36	THR	CB	B	5	A	H4'	distance	4.10420637882648
1A34	A	36	THR	CB	B	5	A	H3'	distance	6.39067296925762
1A34	A	36	THR	CB	B	5	A	H2'	distance	5.65715149169615
1A34	A	36	THR	CB	B	5	A	HO2'	distance	3.12892968920684
1A34	A	36	THR	CB	B	5	A	HO2'	vdw	3.12892968920684
1A34	A	36	THR	CB	B	5	A	H1'	distance	5.37693983600338
1A34	A	36	THR	CB	B	5	A	H8	distance	7.78610082133541
1A34	A	36	THR	OG1	B	5	A	P	distance	7.56738270474013
1A34	A	36	THR	OG1	B	5	A	OP1	distance	7.6824684835019
1A34	A	36	THR	OG1	B	5	A	O5'	distance	6.17532015364386
1A34	A	36	THR	OG1	B	5	A	C5'	distance	5.08394433486442
1A34	A	36	THR	OG1	B	5	A	C4'	distance	3.93763850550048
1A34	A	36	THR	OG1	B	5	A	C4'	vdw	3.93763850550048
1A34	A	36	THR	OG1	B	5	A	O4'	distance	4.61754241994592
1A34	A	36	THR	OG1	B	5	A	C3'	distance	3.97018185981449
1A34	A	36	THR	OG1	B	5	A	C3'	vdw	3.97018185981449
1A34	A	36	THR	OG1	B	5	A	O3'	distance	3.47666406199966
1A34	A	36	THR	OG1	B	5	A	O3'	vdw	3.47666406199966
1A34	A	36	THR	OG1	B	5	A	C2'	distance	3.76770314648062
1A34	A	36	THR	OG1	B	5	A	C2'	vdw	3.76770314648062
1A34	A	36	THR	OG1	B	5	A	O2'	distance	2.69260710093396
1A34	A	36	THR	OG1	B	5	A	O2'	vdw	2.69260710093396
1A34	A	36	THR	OG1	B	5	A	C1'	distance	4.65193787576747
1A34	A	36	THR	OG1	B	5	A	N9	distance	5.98717178641134
1A34	A	36	THR	OG1	B	5	A	C8	distance	6.85748481587819
1A34	A	36	THR	OG1	B	5	A	N3	distance	6.880775319686
1A34	A	36	THR	OG1	B	5	A	C4	distance	6.86369528752552
1A34	A	36	THR	OG1	B	5	A	H5'	distance	5.47953255305597
1A34	A	36	THR	OG1	B	5	A	H5''	distance	4.92195286446345
1A34	A	36	THR	OG1	B	5	A	H4'	distance	3.04349535895818
1A34	A	36	THR	OG1	B	5	A	H4'	vdw	3.04349535895818
1A34	A	36	THR	OG1	B	5	A	H3'	distance	5.03103061012354
1A34	A	36	THR	OG1	B	5	A	H2'	distance	4.43104423358648
1A34	A	36	THR	OG1	B	5	A	HO2'	distance	2.0877229222289
1A34	A	36	THR	OG1	B	5	A	HO2'	vdw	2.0877229222289
1A34	A	36	THR	OG1	B	5	A	H1'	distance	4.57037394531345
1A34	A	36	THR	OG1	B	5	A	H8	distance	6.66487434240136
1A34	A	36	THR	CG2	B	5	A	O5'	distance	7.9169801060758
1A34	A	36	THR	CG2	B	5	A	C5'	distance	6.64742995450121
1A34	A	36	THR	CG2	B	5	A	C4'	distance	5.8350285346346
1A34	A	36	THR	CG2	B	5	A	O4'	distance	6.5638812451171
1A34	A	36	THR	CG2	B	5	A	C3'	distance	6.1775941109788
1A34	A	36	THR	CG2	B	5	A	O3'	distance	5.54210375218653
1A34	A	36	THR	CG2	B	5	A	C2'	distance	6.1480756338874
1A34	A	36	THR	CG2	B	5	A	O2'	distance	5.04372739152306
1A34	A	36	THR	CG2	B	5	A	C1'	distance	6.86323444157345
1A34	A	36	THR	CG2	B	5	A	H5'	distance	6.81458421328844
1A34	A	36	THR	CG2	B	5	A	H5''	distance	6.27448460034766
1A34	A	36	THR	CG2	B	5	A	H4'	distance	4.78315345770967
1A34	A	36	THR	CG2	B	5	A	H3'	distance	7.22343159447087
1A34	A	36	THR	CG2	B	5	A	H2'	distance	6.85388313294004
1A34	A	36	THR	CG2	B	5	A	HO2'	distance	4.34074809220715
1A34	A	36	THR	CG2	B	5	A	H1'	distance	6.70242411370692
1A34	A	36	THR	H	B	5	A	C5'	distance	7.30934921863773
1A34	A	36	THR	H	B	5	A	C4'	distance	6.17794763655374
1A34	A	36	THR	H	B	5	A	O4'	distance	6.90214271078192
1A34	A	36	THR	H	B	5	A	C3'	distance	5.76352183998638
1A34	A	36	THR	H	B	5	A	O3'	distance	4.90006622404228
1A34	A	36	THR	H	B	5	A	C2'	distance	5.444294903842
1A34	A	36	THR	H	B	5	A	O2'	distance	4.4011663226922
1A34	A	36	THR	H	B	5	A	C1'	distance	6.63342701776389
1A34	A	36	THR	H	B	5	A	N9	distance	7.82001905368523
1A34	A	36	THR	H	B	5	A	H5'	distance	7.84756911406328
1A34	A	36	THR	H	B	5	A	H5''	distance	7.00134187138437
1A34	A	36	THR	H	B	5	A	H4'	distance	5.39827898500994
1A34	A	36	THR	H	B	5	A	H3'	distance	6.70010514842864
1A34	A	36	THR	H	B	5	A	H2'	distance	5.69611420180459
1A34	A	36	THR	H	B	5	A	HO2'	distance	4.2229301438693
1A34	A	36	THR	H	B	5	A	H1'	distance	6.48568994016828
1A34	A	36	THR	HA	B	5	A	C4'	distance	7.10982454073235
1A34	A	36	THR	HA	B	5	A	O4'	distance	7.43087760631273
1A34	A	36	THR	HA	B	5	A	C3'	distance	7.18805370041154
1A34	A	36	THR	HA	B	5	A	O3'	distance	6.76113962287424
1A34	A	36	THR	HA	B	5	A	C2'	distance	6.56540044475582
1A34	A	36	THR	HA	B	5	A	O2'	distance	5.1907846227714
1A34	A	36	THR	HA	B	5	A	C1'	distance	7.26466420421481
1A34	A	36	THR	HA	B	5	A	H4'	distance	6.20200322476536
1A34	A	36	THR	HA	B	5	A	H2'	distance	7.04225311956337
1A34	A	36	THR	HA	B	5	A	HO2'	distance	4.861026537677
1A34	A	36	THR	HA	B	5	A	H1'	distance	6.75257239872332
1A34	A	36	THR	HB	B	5	A	O5'	distance	7.28198276570331
1A34	A	36	THR	HB	B	5	A	C5'	distance	6.02896508531937
1A34	A	36	THR	HB	B	5	A	C4'	distance	4.95292024971128
1A34	A	36	THR	HB	B	5	A	O4'	distance	5.23251507403467
1A34	A	36	THR	HB	B	5	A	C3'	distance	5.4335231664179
1A34	A	36	THR	HB	B	5	A	O3'	distance	5.28285935833995
1A34	A	36	THR	HB	B	5	A	C2'	distance	5.00761709798183
1A34	A	36	THR	HB	B	5	A	O2'	distance	3.74068028572344
1A34	A	36	THR	HB	B	5	A	C1'	distance	5.4044439121893
1A34	A	36	THR	HB	B	5	A	N9	distance	6.85130119028495
1A34	A	36	THR	HB	B	5	A	C8	distance	7.76699542937937
1A34	A	36	THR	HB	B	5	A	N3	distance	7.67944288343888
1A34	A	36	THR	HB	B	5	A	C4	distance	7.74658395681606
1A34	A	36	THR	HB	B	5	A	H5'	distance	6.07521349419097
1A34	A	36	THR	HB	B	5	A	H5''	distance	6.01575215579897
1A34	A	36	THR	HB	B	5	A	H4'	distance	3.99653374813725
1A34	A	36	THR	HB	B	5	A	H3'	distance	6.50818077499389
1A34	A	36	THR	HB	B	5	A	H2'	distance	5.78905527698605
1A34	A	36	THR	HB	B	5	A	HO2'	distance	3.06959362131211
1A34	A	36	THR	HB	B	5	A	HO2'	vdw	3.06959362131211
1A34	A	36	THR	HB	B	5	A	H1'	distance	5.00371142253428
1A34	A	36	THR	HB	B	5	A	H8	distance	7.53524332719256
1A34	A	36	THR	HG1	B	5	A	P	distance	7.43709371999573
1A34	A	36	THR	HG1	B	5	A	OP1	distance	7.73799754458477
1A34	A	36	THR	HG1	B	5	A	O5'	distance	5.9496202399817
1A34	A	36	THR	HG1	B	5	A	C5'	distance	4.96999476860891
1A34	A	36	THR	HG1	B	5	A	C4'	distance	3.63678910579098
1A34	A	36	THR	HG1	B	5	A	C4'	vdw	3.63678910579098
1A34	A	36	THR	HG1	B	5	A	O4'	distance	4.103513860096
1A34	A	36	THR	HG1	B	5	A	C3'	distance	3.51759093699082
1A34	A	36	THR	HG1	B	5	A	C3'	vdw	3.51759093699082
1A34	A	36	THR	HG1	B	5	A	O3'	distance	3.26942854333903
1A34	A	36	THR	HG1	B	5	A	O3'	vdw	3.26942854333903
1A34	A	36	THR	HG1	B	5	A	C2'	distance	3.0062230456172
1A34	A	36	THR	HG1	B	5	A	C2'	vdw	3.0062230456172
1A34	A	36	THR	HG1	B	5	A	O2'	distance	1.79721590244466
1A34	A	36	THR	HG1	B	5	A	O2'	vdw	1.79721590244466
1A34	A	36	THR	HG1	B	5	A	C1'	distance	3.90533660521087
1A34	A	36	THR	HG1	B	5	A	N9	distance	5.22895974358189
1A34	A	36	THR	HG1	B	5	A	C8	distance	6.21011545786388
1A34	A	36	THR	HG1	B	5	A	N7	distance	7.35167096652183
1A34	A	36	THR	HG1	B	5	A	C5	distance	7.24716641177777
1A34	A	36	THR	HG1	B	5	A	C2	distance	7.21745959462192
1A34	A	36	THR	HG1	B	5	A	N3	distance	5.95799387378
1A34	A	36	THR	HG1	B	5	A	C4	distance	6.01762037685994
1A34	A	36	THR	HG1	B	5	A	H5'	distance	5.40327113885653
1A34	A	36	THR	HG1	B	5	A	H5''	distance	4.98946109314422
1A34	A	36	THR	HG1	B	5	A	H4'	distance	2.91647904158421
1A34	A	36	THR	HG1	B	5	A	H4'	vdw	2.91647904158421
1A34	A	36	THR	HG1	B	5	A	H3'	distance	4.56859245282395
1A34	A	36	THR	HG1	B	5	A	H2'	distance	3.62937143318233
1A34	A	36	THR	HG1	B	5	A	HO2'	distance	1.37720042114428
1A34	A	36	THR	HG1	B	5	A	HO2'	vdw	1.37720042114428
1A34	A	36	THR	HG1	B	5	A	H1'	distance	3.74544897175225
1A34	A	36	THR	HG1	B	5	A	H8	distance	6.13932048357145
1A34	A	36	THR	HG1	B	5	A	H2	distance	7.49630689072959
1A34	A	36	THR	HG21	B	5	A	C5'	distance	7.02995746786564
1A34	A	36	THR	HG21	B	5	A	C4'	distance	6.23457496546477
1A34	A	36	THR	HG21	B	5	A	O4'	distance	7.1019004498796
1A34	A	36	THR	HG21	B	5	A	C3'	distance	6.36113857733032
1A34	A	36	THR	HG21	B	5	A	O3'	distance	5.51168222959198
1A34	A	36	THR	HG21	B	5	A	C2'	distance	6.40793344222612
1A34	A	36	THR	HG21	B	5	A	O2'	distance	5.37530845626555
1A34	A	36	THR	HG21	B	5	A	C1'	distance	7.31684535848613
1A34	A	36	THR	HG21	B	5	A	H5'	distance	7.33170464489671
1A34	A	36	THR	HG21	B	5	A	H5''	distance	6.54944822103359
1A34	A	36	THR	HG21	B	5	A	H4'	distance	5.22675080714587
1A34	A	36	THR	HG21	B	5	A	H3'	distance	7.36491934782724
1A34	A	36	THR	HG21	B	5	A	H2'	distance	6.99883883226353
1A34	A	36	THR	HG21	B	5	A	HO2'	distance	4.76720159003162
1A34	A	36	THR	HG21	B	5	A	H1'	distance	7.23302606106185
1A34	A	36	THR	HG22	B	5	A	O5'	distance	7.29313553967016
1A34	A	36	THR	HG22	B	5	A	C5'	distance	5.97420145291402
1A34	A	36	THR	HG22	B	5	A	C4'	distance	5.36130804934766
1A34	A	36	THR	HG22	B	5	A	O4'	distance	6.17596316375025
1A34	A	36	THR	HG22	B	5	A	C3'	distance	5.90049735191874
1A34	A	36	THR	HG22	B	5	A	O3'	distance	5.30721584260523
1A34	A	36	THR	HG22	B	5	A	C2'	distance	6.08659658594193
1A34	A	36	THR	HG22	B	5	A	O2'	distance	5.13528869685045
1A34	A	36	THR	HG22	B	5	A	C1'	distance	6.68945446206191
1A34	A	36	THR	HG22	B	5	A	H5'	distance	6.06378396712812
1A34	A	36	THR	HG22	B	5	A	H5''	distance	5.53972318803025
1A34	A	36	THR	HG22	B	5	A	H4'	distance	4.28828275653554
1A34	A	36	THR	HG22	B	5	A	H3'	distance	6.91464142237325
1A34	A	36	THR	HG22	B	5	A	H2'	distance	6.89443442205378
1A34	A	36	THR	HG22	B	5	A	HO2'	distance	4.31167461666578
1A34	A	36	THR	HG22	B	5	A	H1'	distance	6.64255334942822
1A34	A	36	THR	HG23	B	5	A	C5'	distance	7.5512434737598
1A34	A	36	THR	HG23	B	5	A	C4'	distance	6.74450005560086
1A34	A	36	THR	HG23	B	5	A	O4'	distance	7.3585993232408
1A34	A	36	THR	HG23	B	5	A	C3'	distance	7.16286939710616
1A34	A	36	THR	HG23	B	5	A	O3'	distance	6.59406922923925
1A34	A	36	THR	HG23	B	5	A	C2'	distance	7.03545087396678
1A34	A	36	THR	HG23	B	5	A	O2'	distance	5.8476076304759
1A34	A	36	THR	HG23	B	5	A	C1'	distance	7.65706458115641
1A34	A	36	THR	HG23	B	5	A	H5'	distance	7.62125691733325
1A34	A	36	THR	HG23	B	5	A	H5''	distance	7.21479355213993
1A34	A	36	THR	HG23	B	5	A	H4'	distance	5.68468099368821
1A34	A	36	THR	HG23	B	5	A	H2'	distance	7.74606086988735
1A34	A	36	THR	HG23	B	5	A	HO2'	distance	5.16288417456754
1A34	A	36	THR	HG23	B	5	A	H1'	distance	7.38924718763691
1A34	A	36	THR	N	B	6	A	P	distance	6.31273712425918
1A34	A	36	THR	N	B	6	A	OP1	distance	5.84564889469082
1A34	A	36	THR	N	B	6	A	OP2	distance	7.75042160143563
1A34	A	36	THR	N	B	6	A	O5'	distance	6.00328826560911
1A34	A	36	THR	N	B	6	A	C5'	distance	4.86267056256128
1A34	A	36	THR	N	B	6	A	C4'	distance	5.41753763254119
1A34	A	36	THR	N	B	6	A	O4'	distance	5.76529565590526
1A34	A	36	THR	N	B	6	A	C3'	distance	6.87806935120605
1A34	A	36	THR	N	B	6	A	O3'	distance	7.11375639166819
1A34	A	36	THR	N	B	6	A	C2'	distance	7.50477954373078
1A34	A	36	THR	N	B	6	A	O2'	distance	7.23740402354325
1A34	A	36	THR	N	B	6	A	C1'	distance	7.09110456840118
1A34	A	36	THR	N	B	6	A	H5'	distance	4.01522016830958
1A34	A	36	THR	N	B	6	A	H5''	distance	4.9160286817715
1A34	A	36	THR	N	B	6	A	H4'	distance	4.85709439891794
1A34	A	36	THR	N	B	6	A	H3'	distance	7.42531689559442
1A34	A	36	THR	N	B	6	A	HO2'	distance	7.7857395923573
1A34	A	36	THR	N	B	6	A	H1'	distance	7.23002593356345
1A34	A	36	THR	N	B	6	A	H8	distance	7.2283024286481
1A34	A	36	THR	CA	B	6	A	P	distance	6.74092871939765
1A34	A	36	THR	CA	B	6	A	OP1	distance	6.45631233754997
1A34	A	36	THR	CA	B	6	A	O5'	distance	6.55460494614283
1A34	A	36	THR	CA	B	6	A	C5'	distance	5.58612092600939
1A34	A	36	THR	CA	B	6	A	C4'	distance	6.15819210483077
1A34	A	36	THR	CA	B	6	A	O4'	distance	6.19493454364128
1A34	A	36	THR	CA	B	6	A	C3'	distance	7.67832638014301
1A34	A	36	THR	CA	B	6	A	O2'	distance	7.9858963804948
1A34	A	36	THR	CA	B	6	A	C1'	distance	7.5197924173477
1A34	A	36	THR	CA	B	6	A	H5'	distance	4.59357039784959
1A34	A	36	THR	CA	B	6	A	H5''	distance	5.84806754406958
1A34	A	36	THR	CA	B	6	A	H4'	distance	5.73764882159931
1A34	A	36	THR	CA	B	6	A	H1'	distance	7.5493595092564
1A34	A	36	THR	CA	B	6	A	H8	distance	7.46152410704408
1A34	A	36	THR	C	B	6	A	P	distance	6.78350366698508
1A34	A	36	THR	C	B	6	A	OP1	distance	6.81532427695117
1A34	A	36	THR	C	B	6	A	O5'	distance	6.34810885224883
1A34	A	36	THR	C	B	6	A	C5'	distance	5.40535410495927
1A34	A	36	THR	C	B	6	A	C4'	distance	5.68555291946175
1A34	A	36	THR	C	B	6	A	O4'	distance	5.40544262757455
1A34	A	36	THR	C	B	6	A	C3'	distance	7.20446070153762
1A34	A	36	THR	C	B	6	A	O3'	distance	7.84774655554064
1A34	A	36	THR	C	B	6	A	C2'	distance	7.45111709745592
1A34	A	36	THR	C	B	6	A	O2'	distance	7.21443019232981
1A34	A	36	THR	C	B	6	A	C1'	distance	6.61837910669977
1A34	A	36	THR	C	B	6	A	N9	distance	7.4709467271558
1A34	A	36	THR	C	B	6	A	C8	distance	7.53892386219678
1A34	A	36	THR	C	B	6	A	H5'	distance	4.43056779656964
1A34	A	36	THR	C	B	6	A	H5''	distance	5.90902022335345
1A34	A	36	THR	C	B	6	A	H4'	distance	5.30810097869285
1A34	A	36	THR	C	B	6	A	H3'	distance	7.71497122483292
1A34	A	36	THR	C	B	6	A	HO2'	distance	7.97205939516258
1A34	A	36	THR	C	B	6	A	H1'	distance	6.47910341019496
1A34	A	36	THR	C	B	6	A	H8	distance	6.84932449224009
1A34	A	36	THR	O	B	6	A	P	distance	6.33080129209566
1A34	A	36	THR	O	B	6	A	OP1	distance	6.47192521588437
1A34	A	36	THR	O	B	6	A	OP2	distance	7.62985583087912
1A34	A	36	THR	O	B	6	A	O5'	distance	5.63487612996062
1A34	A	36	THR	O	B	6	A	C5'	distance	4.605830001205
1A34	A	36	THR	O	B	6	A	C4'	distance	4.64601861812886
1A34	A	36	THR	O	B	6	A	O4'	distance	4.33581376445069
1A34	A	36	THR	O	B	6	A	C3'	distance	6.1359629236168
1A34	A	36	THR	O	B	6	A	O3'	distance	6.80267278354618
1A34	A	36	THR	O	B	6	A	C2'	distance	6.28293394840341
1A34	A	36	THR	O	B	6	A	O2'	distance	5.99225416683905
1A34	A	36	THR	O	B	6	A	C1'	distance	5.496003184133
1A34	A	36	THR	O	B	6	A	N9	distance	6.45612314008957
1A34	A	36	THR	O	B	6	A	C8	distance	6.67228791345218
1A34	A	36	THR	O	B	6	A	N7	distance	7.89587062963927
1A34	A	36	THR	O	B	6	A	C4	distance	7.66304201998136
1A34	A	36	THR	O	B	6	A	H5'	distance	3.74825959613258
1A34	A	36	THR	O	B	6	A	H5''	distance	5.17445581679852
1A34	A	36	THR	O	B	6	A	H4'	distance	4.22406593225058
1A34	A	36	THR	O	B	6	A	H3'	distance	6.72155845024054
1A34	A	36	THR	O	B	6	A	H2'	distance	7.31388774866008
1A34	A	36	THR	O	B	6	A	HO2'	distance	6.76122222678711
1A34	A	36	THR	O	B	6	A	H1'	distance	5.33218004197158
1A34	A	36	THR	O	B	6	A	H8	distance	6.07702056932507
1A34	A	36	THR	CB	B	6	A	P	distance	6.11444093928464
1A34	A	36	THR	CB	B	6	A	OP1	distance	5.82500995707303
1A34	A	36	THR	CB	B	6	A	OP2	distance	7.34551788507795
1A34	A	36	THR	CB	B	6	A	O5'	distance	6.27922399664163
1A34	A	36	THR	CB	B	6	A	C5'	distance	5.58643598370195
1A34	A	36	THR	CB	B	6	A	C4'	distance	6.45437448557178
1A34	A	36	THR	CB	B	6	A	O4'	distance	6.46401160271236
1A34	A	36	THR	CB	B	6	A	C3'	distance	7.94222613629202
1A34	A	36	THR	CB	B	6	A	C1'	distance	7.84345676344302
1A34	A	36	THR	CB	B	6	A	H5'	distance	4.53727506329515
1A34	A	36	THR	CB	B	6	A	H5''	distance	5.86650168328622
1A34	A	36	THR	CB	B	6	A	H4'	distance	6.2656487293815
1A34	A	36	THR	CB	B	6	A	H8	distance	7.18266454736681
1A34	A	36	THR	OG1	B	6	A	P	distance	4.70126727595869
1A34	A	36	THR	OG1	B	6	A	OP1	distance	4.52947999222869
1A34	A	36	THR	OG1	B	6	A	OP2	distance	5.92271297633104
1A34	A	36	THR	OG1	B	6	A	O5'	distance	4.92178057211006
1A34	A	36	THR	OG1	B	6	A	C5'	distance	4.37943660760149
1A34	A	36	THR	OG1	B	6	A	C4'	distance	5.38484038760668
1A34	A	36	THR	OG1	B	6	A	O4'	distance	5.41024250842788
1A34	A	36	THR	OG1	B	6	A	C3'	distance	6.81623429761624
1A34	A	36	THR	OG1	B	6	A	O3'	distance	7.42356302593303
1A34	A	36	THR	OG1	B	6	A	C2'	distance	7.57116252632315
1A34	A	36	THR	OG1	B	6	A	O2'	distance	7.79751992623295
1A34	A	36	THR	OG1	B	6	A	C1'	distance	6.80423147754395
1A34	A	36	THR	OG1	B	6	A	N9	distance	7.26089174964067
1A34	A	36	THR	OG1	B	6	A	C8	distance	6.82279671395829
1A34	A	36	THR	OG1	B	6	A	N7	distance	7.8807192565146
1A34	A	36	THR	OG1	B	6	A	H5'	distance	3.33272276074683
1A34	A	36	THR	OG1	B	6	A	H5'	vdw	3.33272276074683
1A34	A	36	THR	OG1	B	6	A	H5''	distance	4.73012790524738
1A34	A	36	THR	OG1	B	6	A	H4'	distance	5.37972582944521
1A34	A	36	THR	OG1	B	6	A	H3'	distance	6.97941294092849
1A34	A	36	THR	OG1	B	6	A	H1'	distance	7.09429016886115
1A34	A	36	THR	OG1	B	6	A	H8	distance	5.85343847665626
1A34	A	36	THR	CG2	B	6	A	P	distance	6.64162698440676
1A34	A	36	THR	CG2	B	6	A	OP1	distance	6.04472580023279
1A34	A	36	THR	CG2	B	6	A	OP2	distance	7.84924926346463
1A34	A	36	THR	CG2	B	6	A	O5'	distance	7.03563820843568
1A34	A	36	THR	CG2	B	6	A	C5'	distance	6.36968994535841
1A34	A	36	THR	CG2	B	6	A	C4'	distance	7.39841246484677
1A34	A	36	THR	CG2	B	6	A	O4'	distance	7.62867806372769
1A34	A	36	THR	CG2	B	6	A	H5'	distance	5.4034585220949
1A34	A	36	THR	CG2	B	6	A	H5''	distance	6.42153712128179
1A34	A	36	THR	CG2	B	6	A	H4'	distance	7.17490313523465
1A34	A	36	THR	H	B	6	A	P	distance	5.48562904323652
1A34	A	36	THR	H	B	6	A	OP1	distance	4.91743886591384
1A34	A	36	THR	H	B	6	A	OP2	distance	6.93468968303557
1A34	A	36	THR	H	B	6	A	O5'	distance	5.26440613934753
1A34	A	36	THR	H	B	6	A	C5'	distance	4.16433680194098
1A34	A	36	THR	H	B	6	A	C4'	distance	4.909329689479
1A34	A	36	THR	H	B	6	A	O4'	distance	5.41416327792208
1A34	A	36	THR	H	B	6	A	C3'	distance	6.32611523764782
1A34	A	36	THR	H	B	6	A	O3'	distance	6.51474573563696
1A34	A	36	THR	H	B	6	A	C2'	distance	7.11934140212422
1A34	A	36	THR	H	B	6	A	O2'	distance	6.98694675806249
1A34	A	36	THR	H	B	6	A	C1'	distance	6.77770270814529
1A34	A	36	THR	H	B	6	A	N9	distance	7.62601029372502
1A34	A	36	THR	H	B	6	A	C8	distance	7.53030537229401
1A34	A	36	THR	H	B	6	A	H5'	distance	3.35634876018569
1A34	A	36	THR	H	B	6	A	H5''	distance	4.11369736368635
1A34	A	36	THR	H	B	6	A	H4'	distance	4.43986553850452
1A34	A	36	THR	H	B	6	A	H3'	distance	6.79557657597941
1A34	A	36	THR	H	B	6	A	HO2'	distance	7.48369460894818
1A34	A	36	THR	H	B	6	A	H1'	distance	7.05870760125393
1A34	A	36	THR	H	B	6	A	H8	distance	6.68153141128589
1A34	A	36	THR	HA	B	6	A	P	distance	7.78873430025701
1A34	A	36	THR	HA	B	6	A	OP1	distance	7.43471243559561
1A34	A	36	THR	HA	B	6	A	O5'	distance	7.62133689059866
1A34	A	36	THR	HA	B	6	A	C5'	distance	6.61967317924382
1A34	A	13	THR	N	B	11	U	P	distance	3.53578350581593
1A34	A	13	THR	N	B	11	U	P	vdw	3.53578350581593
1A34	A	13	THR	N	B	11	U	OP1	distance	4.99622527514523
1A34	A	13	THR	N	B	11	U	OP2	distance	2.98458774372609
1A34	A	13	THR	N	B	11	U	OP2	vdw	2.98458774372609
1A34	A	13	THR	N	B	11	U	O5'	distance	3.20632281593729
1A34	A	13	THR	N	B	11	U	O5'	vdw	3.20632281593729
1A34	A	13	THR	N	B	11	U	C5'	distance	4.52604385749851
1A34	A	13	THR	N	B	11	U	C4'	distance	4.76697503664536
1A34	A	13	THR	N	B	11	U	O4'	distance	3.91330014182404
1A34	A	13	THR	N	B	11	U	C3'	distance	5.20918246944758
1A34	A	13	THR	N	B	11	U	O3'	distance	3.8113165704255
1A34	A	13	THR	N	B	11	U	O3'	vdw	3.8113165704255
1A34	A	13	THR	N	B	11	U	C2'	distance	4.24549514191219
1A34	A	13	THR	N	B	11	U	O2'	distance	5.19165647939075
1A34	A	13	THR	N	B	11	U	C1'	distance	3.82468011734315
1A34	A	13	THR	N	B	11	U	C1'	vdw	3.82468011734315
1A34	A	13	THR	N	B	11	U	N1	distance	2.81833940468497
1A34	A	13	THR	N	B	11	U	N1	vdw	2.81833940468497
1A34	A	13	THR	N	B	11	U	H5'	distance	5.01109708546941
1A34	A	13	THR	N	B	11	U	H5''	distance	5.22043015469032
1A34	A	13	THR	N	B	11	U	H4'	distance	5.8155736604397
1A34	A	13	THR	N	B	11	U	H3'	distance	5.32495492938673
1A34	A	13	THR	N	B	11	U	HO3'	distance	6.7668014600696
1A34	A	13	THR	N	B	11	U	HO2'	distance	5.69483494054042
1A34	A	13	THR	N	B	11	U	H1'	distance	4.86886136586369
1A34	A	13	THR	CA	B	11	U	P	distance	4.46729134935254
1A34	A	13	THR	CA	B	11	U	OP1	distance	5.92665622421277
1A34	A	13	THR	CA	B	11	U	OP2	distance	3.59596343140472
1A34	A	13	THR	CA	B	11	U	OP2	vdw	3.59596343140472
1A34	A	13	THR	CA	B	11	U	O5'	distance	4.52838547387477
1A34	A	13	THR	CA	B	11	U	C5'	distance	5.92050960644436
1A34	A	13	THR	CA	B	11	U	C4'	distance	6.25573544837056
1A34	A	13	THR	CA	B	11	U	O4'	distance	5.39823424834455
1A34	A	13	THR	CA	B	11	U	C3'	distance	6.6398304948244
1A34	A	13	THR	CA	B	11	U	O3'	distance	4.50949010421356
1A34	A	13	THR	CA	B	11	U	C2'	distance	5.590588698876
1A34	A	13	THR	CA	B	11	U	O2'	distance	6.38295495832455
1A34	A	13	THR	CA	B	11	U	C1'	distance	5.22498583730138
1A34	A	13	THR	CA	B	11	U	N1	distance	4.05761013405675
1A34	A	13	THR	CA	B	11	U	H5'	distance	6.39079611629099
1A34	A	13	THR	CA	B	11	U	H5''	distance	6.53020995068305
1A34	A	13	THR	CA	B	11	U	H4'	distance	7.30237303895111
1A34	A	13	THR	CA	B	11	U	H3'	distance	6.60521097316354
1A34	A	13	THR	CA	B	11	U	HO2'	distance	6.84937383999443
1A34	A	13	THR	CA	B	11	U	H1'	distance	6.19359685481708
1A34	A	13	THR	C	B	11	U	P	distance	4.37518422469272
1A34	A	13	THR	C	B	11	U	OP1	distance	5.69178311252282
1A34	A	13	THR	C	B	11	U	OP2	distance	3.20243594783721
1A34	A	13	THR	C	B	11	U	OP2	vdw	3.20243594783721
1A34	A	13	THR	C	B	11	U	O5'	distance	4.93857975535477
1A34	A	13	THR	C	B	11	U	C5'	distance	6.38737857027434
1A34	A	13	THR	C	B	11	U	C4'	distance	7.02401274201578
1A34	A	13	THR	C	B	11	U	O4'	distance	6.30909581477409
1A34	A	13	THR	C	B	11	U	C3'	distance	7.57925761536049
1A34	A	13	THR	C	B	11	U	O3'	distance	4.45726306156592
1A34	A	13	THR	C	B	11	U	C2'	distance	6.72789959794289
1A34	A	13	THR	C	B	11	U	O2'	distance	7.65810296352824
1A34	A	13	THR	C	B	11	U	C1'	distance	6.40202264913207
1A34	A	13	THR	C	B	11	U	N1	distance	5.37054829603086
1A34	A	13	THR	C	B	11	U	H5'	distance	6.75243407964861
1A34	A	13	THR	C	B	11	U	H5''	distance	6.88548465977523
1A34	A	13	THR	C	B	11	U	H3'	distance	7.35328341627059
1A34	A	13	THR	C	B	11	U	H1'	distance	7.45749951391215
1A34	A	13	THR	O	B	11	U	P	distance	5.53588448217627
1A34	A	13	THR	O	B	11	U	OP1	distance	6.78910487472391
1A34	A	13	THR	O	B	11	U	OP2	distance	4.31199559368977
1A34	A	13	THR	O	B	11	U	O5'	distance	6.17288182294137
1A34	A	13	THR	O	B	11	U	C5'	distance	7.62146672235732
1A34	A	13	THR	O	B	11	U	O4'	distance	7.489716950593
1A34	A	13	THR	O	B	11	U	O3'	distance	5.53544252973509
1A34	A	13	THR	O	B	11	U	C2'	distance	7.87123071698448
1A34	A	13	THR	O	B	11	U	C1'	distance	7.52480258877268
1A34	A	13	THR	O	B	11	U	N1	distance	6.39914908405798
1A34	A	13	THR	O	B	11	U	H5'	distance	7.96550349946568
1A34	A	13	THR	CB	B	11	U	P	distance	5.81373382603642
1A34	A	13	THR	CB	B	11	U	OP1	distance	7.24597191548518
1A34	A	13	THR	CB	B	11	U	OP2	distance	4.84213031629674
1A34	A	13	THR	CB	B	11	U	O5'	distance	5.68726384125091
1A34	A	13	THR	CB	B	11	U	C5'	distance	6.99239050682955
1A34	A	13	THR	CB	B	11	U	C4'	distance	7.10051751635048
1A34	A	13	THR	CB	B	11	U	O4'	distance	6.00240168599203
1A34	A	13	THR	CB	B	11	U	C3'	distance	7.5100792272785
1A34	A	13	THR	CB	B	11	U	O3'	distance	6.02737372327285
1A34	A	13	THR	CB	B	11	U	C2'	distance	6.34880988847516
1A34	A	13	THR	CB	B	11	U	O2'	distance	6.99360586536016
1A34	A	13	THR	CB	B	11	U	C1'	distance	5.70714569640552
1A34	A	13	THR	CB	B	11	U	N1	distance	4.32966522955297
1A34	A	13	THR	CB	B	11	U	H5'	distance	7.35335012086328
1A34	A	13	THR	CB	B	11	U	H5''	distance	7.7340437676548
1A34	A	13	THR	CB	B	11	U	H3'	distance	7.75612538578381
1A34	A	13	THR	CB	B	11	U	HO2'	distance	7.53540848262388
1A34	A	13	THR	CB	B	11	U	H1'	distance	6.61104628633018
1A34	A	13	THR	OG1	B	11	U	P	distance	5.87596349546183
1A34	A	13	THR	OG1	B	11	U	OP1	distance	7.19541138504255
1A34	A	13	THR	OG1	B	11	U	OP2	distance	4.79474608295371
1A34	A	13	THR	OG1	B	11	U	O5'	distance	5.6794246187444
1A34	A	13	THR	OG1	B	11	U	C5'	distance	6.89149860335181
1A34	A	13	THR	OG1	B	11	U	C4'	distance	6.96442682494403
1A34	A	13	THR	OG1	B	11	U	O4'	distance	5.75131863140967
1A34	A	13	THR	OG1	B	11	U	C3'	distance	7.61839392523122
1A34	A	13	THR	OG1	B	11	U	O3'	distance	6.45431592037452
1A34	A	13	THR	OG1	B	11	U	C2'	distance	6.60843135698632
1A34	A	13	THR	OG1	B	11	U	O2'	distance	7.38399763001045
1A34	A	13	THR	OG1	B	11	U	C1'	distance	5.68427110542768
1A34	A	13	THR	OG1	B	11	U	N1	distance	4.36786572595816
1A34	A	13	THR	OG1	B	11	U	H5'	distance	7.04506238439377
1A34	A	13	THR	OG1	B	11	U	H5''	distance	7.7428222890623
1A34	A	13	THR	OG1	B	11	U	H4'	distance	7.9927829321207
1A34	A	13	THR	OG1	B	11	U	HO2'	distance	7.99699699887402
1A34	A	13	THR	OG1	B	11	U	H1'	distance	6.68231673897609
1A34	A	13	THR	CG2	B	11	U	P	distance	6.58987056018554
1A34	A	13	THR	CG2	B	11	U	OP2	distance	5.86804047361638
1A34	A	13	THR	CG2	B	11	U	O5'	distance	6.14924946639832
1A34	A	13	THR	CG2	B	11	U	C5'	distance	7.31423611869346
1A34	A	13	THR	CG2	B	11	U	C4'	distance	7.13329909649105
1A34	A	13	THR	CG2	B	11	U	O4'	distance	5.96868268548429
1A34	A	13	THR	CG2	B	11	U	C3'	distance	7.3000362327868
1A34	A	13	THR	CG2	B	11	U	O3'	distance	6.68482976597011
1A34	A	13	THR	CG2	B	11	U	C2'	distance	5.96247784062968
1A34	A	13	THR	CG2	B	11	U	O2'	distance	6.32334610787674
1A34	A	13	THR	CG2	B	11	U	C1'	distance	5.33761941318412
1A34	A	13	THR	CG2	B	11	U	N1	distance	3.88411302616183
1A34	A	13	THR	CG2	B	11	U	N1	vdw	3.88411302616183
1A34	A	13	THR	CG2	B	11	U	H5'	distance	7.76630214452155
1A34	A	13	THR	CG2	B	11	U	H3'	distance	7.697403068568
1A34	A	13	THR	CG2	B	11	U	HO2'	distance	6.86810264920378
1A34	A	13	THR	CG2	B	11	U	H1'	distance	6.01758489761466
1A34	A	13	THR	HA	B	11	U	P	distance	4.79662224904151
1A34	A	13	THR	HA	B	11	U	OP1	distance	6.26127630759097
1A34	A	13	THR	HA	B	11	U	OP2	distance	4.12976101003436
1A34	A	13	THR	HA	B	11	U	O5'	distance	4.90011897814737
1A34	A	13	THR	HA	B	11	U	C5'	distance	6.27370855236358
1A34	A	13	THR	HA	B	11	U	C4'	distance	6.61092769586841
1A34	A	13	THR	HA	B	11	U	O4'	distance	5.88287174770962
1A34	A	13	THR	HA	B	11	U	C3'	distance	6.77300819429595
1A34	A	13	THR	HA	B	11	U	O3'	distance	4.46357748896555
1A34	A	13	THR	HA	B	11	U	C2'	distance	5.64497201055949
1A34	A	13	THR	HA	B	11	U	O2'	distance	6.28960801640293
1A34	A	13	THR	HA	B	11	U	C1'	distance	5.54230006405283
1A34	A	13	THR	HA	B	11	U	N1	distance	4.42889749260468
1A34	A	13	THR	HA	B	11	U	H5'	distance	6.88778091986091
1A34	A	13	THR	HA	B	11	U	H5''	distance	6.76388593931033
1A34	A	13	THR	HA	B	11	U	H4'	distance	7.62411968688845
1A34	A	13	THR	HA	B	11	U	H3'	distance	6.54016093074169
1A34	A	13	THR	HA	B	11	U	HO2'	distance	6.67093539168234
1A34	A	13	THR	HA	B	11	U	H1'	distance	6.38167321319417
1A34	A	13	THR	HB	B	11	U	P	distance	6.45567881790908
1A34	A	13	THR	HB	B	11	U	OP1	distance	7.86800069903403
1A34	A	13	THR	HB	B	11	U	OP2	distance	5.37828262552276
1A34	A	13	THR	HB	B	11	U	O5'	distance	6.53055235029932
1A34	A	13	THR	HB	B	11	U	C5'	distance	7.89079267247594
1A34	A	13	THR	HB	B	11	U	O4'	distance	7.04568279161076
1A34	A	13	THR	HB	B	11	U	O3'	distance	6.56010289553449
1A34	A	13	THR	HB	B	11	U	C2'	distance	7.33203034636382
1A34	A	13	THR	HB	B	11	U	O2'	distance	7.94720133128638
1A34	A	13	THR	HB	B	11	U	C1'	distance	6.76419352177331
1A34	A	13	THR	HB	B	11	U	N1	distance	5.3928535118247
1A34	A	13	THR	HB	B	11	U	H1'	distance	7.65427795419006
1A34	A	13	THR	HG1	B	11	U	P	distance	5.41078571004249
1A34	A	13	THR	HG1	B	11	U	OP1	distance	6.6999852238643
1A34	A	13	THR	HG1	B	11	U	OP2	distance	4.46886573975992
1A34	A	13	THR	HG1	B	11	U	O5'	distance	5.01531743761051
1A34	A	13	THR	HG1	B	11	U	C5'	distance	6.13418291217339
1A34	A	13	THR	HG1	B	11	U	C4'	distance	6.11331448561253
1A34	A	13	THR	HG1	B	11	U	O4'	distance	4.85613786871831
1A34	A	13	THR	HG1	B	11	U	C3'	distance	6.81368879535894
1A34	A	13	THR	HG1	B	11	U	O3'	distance	6.11204343898176
1A34	A	13	THR	HG1	B	11	U	C2'	distance	5.86155798401756
1A34	A	13	THR	HG1	B	11	U	O2'	distance	6.68731710030263
1A34	A	13	THR	HG1	B	11	U	C1'	distance	4.83945213841402
1A34	A	13	THR	HG1	B	11	U	N1	distance	3.58161332362945
1A34	A	13	THR	HG1	B	11	U	H5'	distance	6.25397801403235
1A34	A	13	THR	HG1	B	11	U	H5''	distance	7.04030013564763
1A34	A	13	THR	HG1	B	11	U	H4'	distance	7.12558390589852
1A34	A	13	THR	HG1	B	11	U	H3'	distance	7.40509027628968
1A34	A	13	THR	HG1	B	11	U	HO2'	distance	7.32588998006386
1A34	A	13	THR	HG1	B	11	U	H1'	distance	5.86526094901156
1A34	A	13	THR	HG21	B	11	U	P	distance	6.8363357144014
1A34	A	13	THR	HG21	B	11	U	OP2	distance	6.2114176320708
1A34	A	13	THR	HG21	B	11	U	O5'	distance	6.46439084523825
1A34	A	13	THR	HG21	B	11	U	C5'	distance	7.64922479732423
1A34	A	13	THR	HG21	B	11	U	C4'	distance	7.50496755489323
1A34	A	13	THR	HG21	B	11	U	O4'	distance	6.46655170860019
1A34	A	13	THR	HG21	B	11	U	C3'	distance	7.48980447007798
1A34	A	13	THR	HG21	B	11	U	O3'	distance	6.67375598894656
1A34	A	13	THR	HG21	B	11	U	C2'	distance	6.08533433756931
1A34	A	13	THR	HG21	B	11	U	O2'	distance	6.30953579909014
1A34	A	13	THR	HG21	B	11	U	C1'	distance	5.71605677018695
1A34	A	13	THR	HG21	B	11	U	N1	distance	4.33297011298255
1A34	A	13	THR	HG21	B	11	U	H3'	distance	7.70346194902007
1A34	A	13	THR	HG21	B	11	U	HO2'	distance	6.77074176143205
1A34	A	13	THR	HG21	B	11	U	H1'	distance	6.28742634151686
1A34	A	13	THR	HG22	B	11	U	P	distance	6.20503432706057
1A34	A	13	THR	HG22	B	11	U	OP1	distance	7.63263709342977
1A34	A	13	THR	HG22	B	11	U	OP2	distance	5.65014141415947
1A34	A	13	THR	HG22	B	11	U	O5'	distance	5.53179826096361
1A34	A	13	THR	HG22	B	11	U	C5'	distance	6.5731989928801
1A34	A	13	THR	HG22	B	11	U	C4'	distance	6.24087021175733
1A34	A	13	THR	HG22	B	11	U	O4'	distance	5.03300963639054
1A34	A	13	THR	HG22	B	11	U	C3'	distance	6.38696093615736
1A34	A	13	THR	HG22	B	11	U	O3'	distance	6.39801984992232
1A34	A	13	THR	HG22	B	11	U	C2'	distance	5.04973276520649
1A34	A	13	THR	HG22	B	11	U	O2'	distance	5.40923146112273
1A34	A	13	THR	HG22	B	11	U	C1'	distance	4.32991986069027
1A34	A	13	THR	HG22	B	11	U	N1	distance	2.86839101239702
1A34	A	13	THR	HG22	B	11	U	N1	vdw	2.86839101239702
1A34	A	13	THR	HG22	B	11	U	H5'	distance	7.01927460639631
1A34	A	13	THR	HG22	B	11	U	H5''	distance	7.39554656533241
1A34	A	13	THR	HG22	B	11	U	H4'	distance	7.19598353249923
1A34	A	13	THR	HG22	B	11	U	H3'	distance	6.9442098902611
1A34	A	13	THR	HG22	B	11	U	HO3'	distance	7.81145914666396
1A34	A	13	THR	HG22	B	11	U	HO2'	distance	5.99736817279046
1A34	A	13	THR	HG22	B	11	U	H1'	distance	4.98571248669636
1A34	A	13	THR	HG23	B	11	U	P	distance	7.54007566275034
1A34	A	13	THR	HG23	B	11	U	OP2	distance	6.73341161670664
1A34	A	13	THR	HG23	B	11	U	O5'	distance	7.08596457795267
1A34	A	13	THR	HG23	B	11	U	C4'	distance	7.9661897416519
1A34	A	13	THR	HG23	B	11	U	O4'	distance	6.71571693864475
1A34	A	13	THR	HG23	B	11	U	O3'	distance	7.71791772436063
1A34	A	13	THR	HG23	B	11	U	C2'	distance	6.8332956177821
1A34	A	13	THR	HG23	B	11	U	O2'	distance	7.12422101004734
1A34	A	13	THR	HG23	B	11	U	C1'	distance	6.08110006495535
1A34	A	13	THR	HG23	B	11	U	N1	distance	4.61475774012028
1A34	A	13	THR	HG23	B	11	U	HO2'	distance	7.69250576860362
1A34	A	13	THR	HG23	B	11	U	H1'	distance	6.70969470244362
1A34	A	14	GLY	N	B	11	U	P	distance	3.40735117063094
1A34	A	14	GLY	N	B	11	U	P	vdw	3.40735117063094
1A34	A	14	GLY	N	B	11	U	OP1	distance	4.57170274624236
1A34	A	14	GLY	N	B	11	U	OP2	distance	2.13095964297778
1A34	A	14	GLY	N	B	11	U	OP2	vdw	2.13095964297778
1A34	A	14	GLY	N	B	11	U	O5'	distance	4.30130735939667
1A34	A	14	GLY	N	B	11	U	C5'	distance	5.71703244699555
1A34	A	14	GLY	N	B	11	U	C4'	distance	6.59357793614363
1A34	A	14	GLY	N	B	11	U	O4'	distance	6.07993050947131
1A34	A	14	GLY	N	B	11	U	C3'	distance	7.29355626563613
1A34	A	14	GLY	N	B	11	U	O3'	distance	3.65559885654868
1A34	A	14	GLY	N	B	11	U	O3'	vdw	3.65559885654868
1A34	A	14	GLY	N	B	11	U	C2'	distance	6.69193439896119
1A34	A	14	GLY	N	B	11	U	O2'	distance	7.78718986541358
1A34	A	14	GLY	N	B	11	U	C1'	distance	6.43386112688175
1A34	A	14	GLY	N	B	11	U	N1	distance	5.64914666122239
1A34	A	14	GLY	N	B	11	U	H5'	distance	6.00506894215212
1A34	A	14	GLY	N	B	11	U	H5''	distance	6.1145755371898
1A34	A	14	GLY	N	B	11	U	H4'	distance	7.59241424054299
1A34	A	14	GLY	N	B	11	U	H3'	distance	6.94340852895752
1A34	A	14	GLY	N	B	11	U	H1'	distance	7.55374701720941
1A34	A	14	GLY	CA	B	11	U	P	distance	4.09228847956739
1A34	A	14	GLY	CA	B	11	U	P	vdw	4.09228847956739
1A34	A	14	GLY	CA	B	11	U	OP1	distance	4.89856662708593
1A34	A	14	GLY	CA	B	11	U	OP2	distance	2.84030491320915
1A34	A	14	GLY	CA	B	11	U	OP2	vdw	2.84030491320915
1A34	A	14	GLY	CA	B	11	U	O5'	distance	5.29825537323372
1A34	A	14	GLY	CA	B	11	U	C5'	distance	6.61920969602867
1A34	A	14	GLY	CA	B	11	U	C4'	distance	7.67193398042502
1A34	A	14	GLY	CA	B	11	U	O4'	distance	7.27745875975948
1A34	A	14	GLY	CA	B	11	U	O3'	distance	4.35148595309694
1A34	A	14	GLY	CA	B	11	U	C1'	distance	7.77299517560638
1A34	A	14	GLY	CA	B	11	U	N1	distance	7.06487940449092
1A34	A	14	GLY	CA	B	11	U	H5'	distance	6.79330567544256
1A34	A	14	GLY	CA	B	11	U	H5''	distance	6.89236178678978
1A34	A	14	GLY	CA	B	11	U	H3'	distance	7.99315238188288
1A34	A	14	GLY	C	B	11	U	P	distance	4.77728835219311
1A34	A	14	GLY	C	B	11	U	OP1	distance	5.39276274278778
1A34	A	14	GLY	C	B	11	U	OP2	distance	3.41189287639574
1A34	A	14	GLY	C	B	11	U	OP2	vdw	3.41189287639574
1A34	A	14	GLY	C	B	11	U	O5'	distance	5.87650261635269
1A34	A	14	GLY	C	B	11	U	C5'	distance	7.09245274922575
1A34	A	14	GLY	C	B	11	U	O4'	distance	7.61651790518476
1A34	A	14	GLY	C	B	11	U	O3'	distance	5.44223860189904
1A34	A	14	GLY	C	B	11	U	N1	distance	7.5611438288132
1A34	A	14	GLY	C	B	11	U	H5'	distance	7.03873703159878
1A34	A	14	GLY	C	B	11	U	H5''	distance	7.4719838061923
1A34	A	14	GLY	O	B	11	U	P	distance	4.59463230302491
1A34	A	14	GLY	O	B	11	U	OP1	distance	4.89890334666852
1A34	A	14	GLY	O	B	11	U	OP2	distance	3.38821206538198
1A34	A	14	GLY	O	B	11	U	OP2	vdw	3.38821206538198
1A34	A	14	GLY	O	B	11	U	O5'	distance	5.72915569695919
1A34	A	14	GLY	O	B	11	U	C5'	distance	6.77099032638505
1A34	A	14	GLY	O	B	11	U	C4'	distance	7.87294824065293
1A34	A	14	GLY	O	B	11	U	O4'	distance	7.50297281082639
1A34	A	14	GLY	O	B	11	U	O3'	distance	5.50090983383658
1A34	A	14	GLY	O	B	11	U	N1	distance	7.81823036242857
1A34	A	14	GLY	O	B	11	U	H5'	distance	6.56434711148032
1A34	A	14	GLY	O	B	11	U	H5''	distance	7.10849055707328
1A34	A	14	GLY	H	B	11	U	P	distance	2.44388379429138
1A34	A	14	GLY	H	B	11	U	P	vdw	2.44388379429138
1A34	A	14	GLY	H	B	11	U	OP1	distance	3.67074025231969
1A34	A	14	GLY	H	B	11	U	OP2	distance	1.19537650972403
1A34	A	14	GLY	H	B	11	U	OP2	vdw	1.19537650972403
1A34	A	14	GLY	H	B	11	U	O5'	distance	3.33748333329172
1A34	A	14	GLY	H	B	11	U	O5'	vdw	3.33748333329172
1A34	A	14	GLY	H	B	11	U	C5'	distance	4.73986181233166
1A34	A	14	GLY	H	B	11	U	C4'	distance	5.66958076051484
1A34	A	14	GLY	H	B	11	U	O4'	distance	5.25422201662625
1A34	A	14	GLY	H	B	11	U	C3'	distance	6.41285841103638
1A34	A	14	GLY	H	B	11	U	O3'	distance	2.88483639050813
1A34	A	14	GLY	H	B	11	U	O3'	vdw	2.88483639050813
1A34	A	14	GLY	H	B	11	U	C2'	distance	5.92850048494558
1A34	A	14	GLY	H	B	11	U	O2'	distance	7.10200915234555
1A34	A	14	GLY	H	B	11	U	C1'	distance	5.70975840119352
1A34	A	14	GLY	H	B	11	U	N1	distance	5.09379661941856
1A34	A	14	GLY	H	B	11	U	H5'	distance	5.03709787476877
1A34	A	14	GLY	H	B	11	U	H5''	distance	5.13475705364918
1A34	A	14	GLY	H	B	11	U	H4'	distance	6.65043818105243
1A34	A	14	GLY	H	B	11	U	H3'	distance	6.06581305349909
1A34	A	14	GLY	H	B	11	U	HO3'	distance	7.88969739597154
1A34	A	14	GLY	H	B	11	U	HO2'	distance	7.49405003986496
1A34	A	14	GLY	H	B	11	U	H1'	distance	6.84194489893042
1A34	A	14	GLY	HA2	B	11	U	P	distance	3.76159514036266
1A34	A	14	GLY	HA2	B	11	U	P	vdw	3.76159514036266
1A34	A	14	GLY	HA2	B	11	U	OP1	distance	4.32254947918471
1A34	A	14	GLY	HA2	B	11	U	OP2	distance	2.78458919770942
1A34	A	14	GLY	HA2	B	11	U	OP2	vdw	2.78458919770942
1A34	A	14	GLY	HA2	B	11	U	O5'	distance	5.17879879894942
1A34	A	14	GLY	HA2	B	11	U	C5'	distance	6.40018312238017
1A34	A	14	GLY	HA2	B	11	U	C4'	distance	7.60182701723737
1A34	A	14	GLY	HA2	B	11	U	O4'	distance	7.41324132886553
1A34	A	14	GLY	HA2	B	11	U	O3'	distance	3.90997838868708
1A34	A	14	GLY	HA2	B	11	U	C1'	distance	7.9919867992884
1A34	A	14	GLY	HA2	B	11	U	N1	distance	7.45641938198221
1A34	A	14	GLY	HA2	B	11	U	H5'	distance	6.58847698637553
1A34	A	14	GLY	HA2	B	11	U	H5''	distance	6.51266719555053
1A34	A	14	GLY	HA2	B	11	U	H3'	distance	7.73365101358989
1A34	A	14	GLY	HA3	B	11	U	P	distance	5.00552304959232
1A34	A	14	GLY	HA3	B	11	U	OP1	distance	5.8595408523194
1A34	A	14	GLY	HA3	B	11	U	OP2	distance	3.8094508790638
1A34	A	14	GLY	HA3	B	11	U	O5'	distance	6.18273483177145
1A34	A	14	GLY	HA3	B	11	U	C5'	distance	7.54577795856729
1A34	A	14	GLY	HA3	B	11	U	O3'	distance	5.02191935419118
1A34	A	14	GLY	HA3	B	11	U	N1	distance	7.6683310439756
1A34	A	14	GLY	HA3	B	11	U	H5'	distance	7.78898953651884
1A34	A	14	GLY	HA3	B	11	U	H5''	distance	7.7990283369148
1A34	A	15	ASP	N	B	11	U	P	distance	5.94837910695006
1A34	A	15	ASP	N	B	11	U	OP1	distance	6.66491500320897
1A34	A	15	ASP	N	B	11	U	OP2	distance	4.51673189374796
1A34	A	15	ASP	N	B	11	U	O5'	distance	6.89710526235463
1A34	A	15	ASP	N	B	11	U	O3'	distance	6.58940702946783
1A34	A	15	ASP	CA	B	11	U	P	distance	6.90137565996809
1A34	A	15	ASP	CA	B	11	U	OP1	distance	7.47400856301356
1A34	A	15	ASP	CA	B	11	U	OP2	distance	5.493679550174
1A34	A	15	ASP	CA	B	11	U	O5'	distance	7.75344110701822
1A34	A	15	ASP	CA	B	11	U	O3'	distance	7.7498509017916
1A34	A	15	ASP	C	B	11	U	OP2	distance	6.93286477583401
1A34	A	15	ASP	O	B	11	U	OP2	distance	7.37001180460384
1A34	A	15	ASP	CB	B	11	U	P	distance	7.01500199572317
1A34	A	15	ASP	CB	B	11	U	OP1	distance	7.28288713354807
1A34	A	15	ASP	CB	B	11	U	OP2	distance	5.74836585474516
1A34	A	15	ASP	CB	B	11	U	O5'	distance	7.99879378406519
1A34	A	15	ASP	CB	B	11	U	O3'	distance	7.9607169275135
1A34	A	15	ASP	CG	B	11	U	P	distance	6.86788125989377
1A34	A	15	ASP	CG	B	11	U	OP1	distance	6.98532311350019
1A34	A	15	ASP	CG	B	11	U	OP2	distance	5.72818470372596
1A34	A	15	ASP	CG	B	11	U	O5'	distance	7.67867371360445
1A34	A	15	ASP	CG	B	11	U	H5'	distance	7.98313033840736
1A34	A	15	ASP	OD1	B	11	U	P	distance	6.84448369126554
1A34	A	15	ASP	OD1	B	11	U	OP1	distance	7.0956326708758
1A34	A	15	ASP	OD1	B	11	U	OP2	distance	5.68849364946468
1A34	A	15	ASP	OD1	B	11	U	O5'	distance	7.41051617635371
1A34	A	15	ASP	OD1	B	11	U	H5'	distance	7.64562999366305
1A34	A	15	ASP	OD2	B	11	U	P	distance	7.13119597262619
1A34	A	15	ASP	OD2	B	11	U	OP1	distance	6.98489899712229
1A34	A	15	ASP	OD2	B	11	U	OP2	distance	6.17251528957199
1A34	A	15	ASP	H	B	11	U	P	distance	6.3533256645634
1A34	A	15	ASP	H	B	11	U	OP1	distance	7.20959395527931
1A34	A	15	ASP	H	B	11	U	OP2	distance	4.91847842325246
1A34	A	15	ASP	H	B	11	U	O5'	distance	7.26462690026129
1A34	A	15	ASP	H	B	11	U	O3'	distance	6.80976166983838
1A34	A	15	ASP	HA	B	11	U	P	distance	6.76309795877599
1A34	A	15	ASP	HA	B	11	U	OP1	distance	7.38973923761861
1A34	A	15	ASP	HA	B	11	U	OP2	distance	5.36321442793405
1A34	A	15	ASP	HA	B	11	U	O5'	distance	7.41402056916488
1A34	A	15	ASP	HA	B	11	U	O3'	distance	7.75080557103583
1A34	A	15	ASP	HB2	B	11	U	P	distance	6.52070287622431
1A34	A	15	ASP	HB2	B	11	U	OP1	distance	6.71596590223625
1A34	A	15	ASP	HB2	B	11	U	OP2	distance	5.31925718498363
1A34	A	15	ASP	HB2	B	11	U	O5'	distance	7.66804205778763
1A34	A	15	ASP	HB2	B	11	U	O3'	distance	7.344666704487
1A34	A	15	ASP	HB3	B	11	U	OP2	distance	6.76654010554877
1A34	A	16	ASN	N	B	11	U	OP2	distance	7.82276996977413
1A34	A	16	ASN	H	B	11	U	OP2	distance	7.6084496449671
1A34	A	17	SER	CB	B	11	U	OP2	distance	7.91934176557623
1A34	A	17	SER	H	B	11	U	OP2	distance	7.74892431244492
1A34	A	17	SER	HB2	B	11	U	OP2	distance	7.59215213230083
1A34	A	17	SER	HB3	B	11	U	OP2	distance	7.08677543033501
1A34	A	21	THR	C	B	11	U	O4'	distance	7.94099093312667
1A34	A	21	THR	C	B	11	U	N1	distance	7.92721376020604
1A34	A	21	THR	O	B	11	U	O4'	distance	7.07592799567661
1A34	A	21	THR	O	B	11	U	C1'	distance	7.33174719967894
1A34	A	21	THR	O	B	11	U	N1	distance	7.32846204875211
1A34	A	21	THR	O	B	11	U	H1'	distance	7.60071509793651
1A34	A	21	THR	CB	B	11	U	N1	distance	7.67012503157543
1A34	A	21	THR	OG1	B	11	U	C4'	distance	7.93117828572779
1A34	A	21	THR	OG1	B	11	U	O4'	distance	6.63894072876088
1A34	A	21	THR	OG1	B	11	U	C1'	distance	6.94744039197171
1A34	A	21	THR	OG1	B	11	U	N1	distance	6.39844520176582
1A34	A	21	THR	OG1	B	11	U	H1'	distance	7.62757713825301
1A34	A	21	THR	H	B	11	U	O4'	distance	7.41749432086065
1A34	A	21	THR	H	B	11	U	N1	distance	7.95732272815424
1A34	A	21	THR	HB	B	11	U	N1	distance	7.60532063755369
1A34	A	21	THR	HG1	B	11	U	O5'	distance	7.76933890366484
1A34	A	21	THR	HG1	B	11	U	C4'	distance	7.33274832515067
1A34	A	21	THR	HG1	B	11	U	O4'	distance	6.04415196698428
1A34	A	21	THR	HG1	B	11	U	C2'	distance	7.81411581690469
1A34	A	21	THR	HG1	B	11	U	C1'	distance	6.28712819974271
1A34	A	21	THR	HG1	B	11	U	N1	distance	5.84894144268858
1A34	A	21	THR	HG1	B	11	U	H5'	distance	7.60074226638425
1A34	A	21	THR	HG1	B	11	U	H4'	distance	7.88142626686312
1A34	A	21	THR	HG1	B	11	U	H1'	distance	6.87427363435585
1A34	A	22	MET	C	B	11	U	O4'	distance	7.87174224679645
1A34	A	22	MET	C	B	11	U	C1'	distance	7.52278100173068
1A34	A	22	MET	C	B	11	U	N1	distance	7.3533424372866
1A34	A	22	MET	C	B	11	U	H1'	distance	7.40800452213685
1A34	A	22	MET	O	B	11	U	O4'	distance	7.56329167757002
1A34	A	22	MET	O	B	11	U	C1'	distance	7.13183419605363
1A34	A	22	MET	O	B	11	U	N1	distance	6.73915143026182
1A34	A	22	MET	O	B	11	U	H1'	distance	7.1137111271122
1A34	A	23	ILE	N	B	11	U	O4'	distance	7.63906388244004
1A34	A	23	ILE	N	B	11	U	C1'	distance	7.21988067768436
1A34	A	23	ILE	N	B	11	U	N1	distance	7.27013617479067
1A34	A	23	ILE	N	B	11	U	H1'	distance	6.9131895677755
1A34	A	23	ILE	CA	B	11	U	O4'	distance	7.13489852765966
1A34	A	23	ILE	CA	B	11	U	C2'	distance	7.52935149929926
1A34	A	23	ILE	CA	B	11	U	O2'	distance	7.18938926474287
1A34	A	23	ILE	CA	B	11	U	C1'	distance	6.4898429102714
1A34	A	23	ILE	CA	B	11	U	N1	distance	6.57946715167725
1A34	A	23	ILE	CA	B	11	U	HO2'	distance	7.71028572752009
1A34	A	23	ILE	CA	B	11	U	H1'	distance	6.00041548561431
1A34	A	23	ILE	C	B	11	U	C1'	distance	7.74298146710942
1A34	A	23	ILE	C	B	11	U	N1	distance	7.85363514558704
1A34	A	23	ILE	C	B	11	U	H1'	distance	7.10480478268052
1A34	A	23	ILE	O	B	11	U	H1'	distance	7.95190222525403
1A34	A	23	ILE	CB	B	11	U	C4'	distance	7.07899124169539
1A34	A	23	ILE	CB	B	11	U	O4'	distance	6.31413572866469
1A34	A	23	ILE	CB	B	11	U	C3'	distance	6.94888206836179
1A34	A	23	ILE	CB	B	11	U	C2'	distance	6.62683491570448
1A34	A	23	ILE	CB	B	11	U	O2'	distance	6.27920034717798
1A34	A	23	ILE	CB	B	11	U	C1'	distance	5.72077494750492
1A34	A	23	ILE	CB	B	11	U	N1	distance	6.13642526231682
1A34	A	23	ILE	CB	B	11	U	H4'	distance	7.0607780732721
1A34	A	23	ILE	CB	B	11	U	HO3'	distance	6.9734905176676
1A34	A	23	ILE	CB	B	11	U	HO2'	distance	6.74772769160108
1A34	A	23	ILE	CB	B	11	U	H1'	distance	5.09063620778385
1A34	A	23	ILE	CG1	B	11	U	O5'	distance	7.44130667289018
1A34	A	23	ILE	CG1	B	11	U	C5'	distance	7.0968671961648
1A34	A	23	ILE	CG1	B	11	U	C4'	distance	5.68934600811024
1A34	A	23	ILE	CG1	B	11	U	O4'	distance	4.86042086655055
1A34	A	23	ILE	CG1	B	11	U	C3'	distance	5.73502388835478
1A34	A	23	ILE	CG1	B	11	U	C2'	distance	5.45599541788663
1A34	A	23	ILE	CG1	B	11	U	O2'	distance	5.36681749270459
1A34	A	23	ILE	CG1	B	11	U	C1'	distance	4.40255618930638
1A34	A	23	ILE	CG1	B	11	U	N1	distance	4.88157781869755
1A34	A	23	ILE	CG1	B	11	U	N1	hydrophobic	4.88157781869755
1A34	A	23	ILE	CG1	B	11	U	H5'	distance	7.07132441626036
1A34	A	23	ILE	CG1	B	11	U	H5''	distance	7.97874012611014
1A34	A	23	ILE	CG1	B	11	U	H4'	distance	5.74987391166102
1A34	A	23	ILE	CG1	B	11	U	H3'	distance	7.47138768904412
1A34	A	23	ILE	CG1	B	11	U	HO3'	distance	5.93041743893294
1A34	A	23	ILE	CG1	B	11	U	HO2'	distance	5.91297319459508
1A34	A	23	ILE	CG1	B	11	U	H1'	distance	3.95404021223861
1A34	A	23	ILE	CG2	B	11	U	C4'	distance	7.25889971001115
1A34	A	23	ILE	CG2	B	11	U	O4'	distance	6.64345798511588
1A34	A	23	ILE	CG2	B	11	U	C3'	distance	6.80125209060802
1A34	A	23	ILE	CG2	B	11	U	C2'	distance	6.40744090881843
1A34	A	23	ILE	CG2	B	11	U	O2'	distance	5.75133123720065
1A34	A	23	ILE	CG2	B	11	U	C1'	distance	5.81328478573001
1A34	A	23	ILE	CG2	B	11	U	N1	distance	6.30032705500278
1A34	A	23	ILE	CG2	B	11	U	H4'	distance	7.18496214325448
1A34	A	23	ILE	CG2	B	11	U	HO3'	distance	6.69908575851959
1A34	A	23	ILE	CG2	B	11	U	HO2'	distance	6.10192240199759
1A34	A	23	ILE	CG2	B	11	U	H1'	distance	4.92084962176248
1A34	A	23	ILE	CD1	B	11	U	O5'	distance	7.03330512632575
1A34	A	23	ILE	CD1	B	11	U	C5'	distance	6.41809426543425
1A34	A	23	ILE	CD1	B	11	U	C4'	distance	4.94923711292963
1A34	A	23	ILE	CD1	B	11	U	O4'	distance	4.4797206386113
1A34	A	23	ILE	CD1	B	11	U	C3'	distance	4.92941832268271
1A34	A	23	ILE	CD1	B	11	U	C2'	distance	5.02428203826178
1A34	A	23	ILE	CD1	B	11	U	O2'	distance	4.99554581602451
1A34	A	23	ILE	CD1	B	11	U	C1'	distance	4.21210648013556
1A34	A	23	ILE	CD1	B	11	U	N1	distance	5.10936845412425
1A34	A	23	ILE	CD1	B	11	U	H5'	distance	6.37477662353749
1A34	A	23	ILE	CD1	B	11	U	H5''	distance	7.18956716360589
1A34	A	23	ILE	CD1	B	11	U	H4'	distance	4.76350270284378
1A34	A	23	ILE	CD1	B	11	U	H3'	distance	6.69460364771508
1A34	A	23	ILE	CD1	B	11	U	HO3'	distance	4.81417625352458
1A34	A	23	ILE	CD1	B	11	U	HO2'	distance	5.44536628703708
1A34	A	23	ILE	CD1	B	11	U	H1'	distance	3.64847036441301
1A34	A	23	ILE	CD1	B	11	U	H1'	vdw	3.64847036441301
1A34	A	23	ILE	H	B	11	U	C1'	distance	7.73937859262615
1A34	A	23	ILE	H	B	11	U	N1	distance	7.931802443329
1A34	A	23	ILE	H	B	11	U	H1'	distance	7.4000354053207
1A34	A	23	ILE	HA	B	11	U	C4'	distance	7.83637499102742
1A34	A	23	ILE	HA	B	11	U	O4'	distance	6.76023949279905
1A34	A	23	ILE	HA	B	11	U	C3'	distance	7.78027570205581
1A34	A	23	ILE	HA	B	11	U	C2'	distance	7.07549892233756
[truncated: 998,000+ more rows]
